# Supplementary material for: Quinoxalin-2-yl p-tolyl ether
Source: Acta Crystallogr Sect E Struct Rep Online. 2008 Aug 23;64(Pt 9):o1823. doi: 10.1107/S1600536808026834 (PMC2960661; doi:10.1107/S1600536808026834)
Supplement: Supplementary file 1 [file e-64-o1823-sup1.cif]

##############################################################################
###                                                                        ###
###        Electronic paper (Acta Crystallographica Section E)             ###
###                                                                        ###
##############################################################################
#                                                                            #
# This CIF contains the data in a paper accepted for publication in Acta     #
# Crystallographica Section E. It conforms to the requirements of Notes      #
# for Authors for Section E, and has been peer reviewed under the auspices   #
# of the IUCr Commission on Journals.                                        #
#                                                                            #
# Full details of the Crystallographic Information File format               #
# are given in the paper "The Crystallographic Information File (CIF):       #
# a New Standard Archive File for Crystallography" by S. R. Hall, F. H.      #
# Allen and I. D. Brown [Acta Cryst. (1991), A47, 655-685].                  #
#                                                                            #
# The current version of the core CIF dictionary is obtainable from          #
# ftp://ftp.iucr.org/pub/cif_core.dic. The current version number is 2.4.    #
#                                                                            #
# Software is freely available for graphical display of the structure(s) in  #
# this CIF.  For information consult the CIF home page http://www.iucr.org/  #
# cif/home.html                                                              #
#                                                                            #
# This file may be used for bona fide research purposes within the           #
# scientific community so long as proper attribution is given to the journal # 
# article from which it was obtained.                                        #
#                                                                            #
##############################################################################
                                             
data_global
_audit_creation_method     SHELXL-97
_journal_date_recd_electronic     2008-08-12
_journal_date_accepted     2008-08-19
_journal_name_full     'Acta Crystallographica, Section E'
_journal_year     2008
_journal_volume     64
_journal_issue      9
_journal_page_first     o1823
_journal_page_last     o1823
_journal_paper_category     QO
_journal_coeditor_code     BT2771
_publ_contact_author
;
     Dr. Seik Weng Ng
     Department of Chemistry
     University of Malaya
     50603 Kuala Lumpur
     Malaysia
;
_publ_contact_author_email     seikweng@um.edu.my
_publ_contact_author_fax     '03 7967 4193'
_publ_contact_author_phone     '03 7967 6778'
_publ_section_title
;
Quinoxalin-2-yl <i>p</i>-tolyl ether
;
loop_
    _publ_author_name
    _publ_author_address
    'Hassan, Nor Duha'
;
Department of Chemistry
University of Malaya
50603 Kuala Lumpur
Malaysia
;
    'Tajuddin, Hairul Anuar'
;
Department of Chemistry
University of Malaya
50603 Kuala Lumpur
Malaysia
;
    'Abdullah, Zanariah'
;
Department of Chemistry
University of Malaya
50603 Kuala Lumpur
Malaysia
;
    'Ng, Seik Weng'
;
Department of Chemistry
University of Malaya
50603 Kuala Lumpur
Malaysia
;
data_I
_audit_creation_method     SHELXL-97
_chemical_name_systematic
;
Quinoxalin-2-yl <i>p</i>-tolyl ether
;
_chemical_name_common     ?
_chemical_formula_moiety     ?
_chemical_formula_sum     'C15 H12 N2 O'
_chemical_formula_weight     236.27
_chemical_melting_point     ?
_symmetry_cell_setting     Triclinic
_symmetry_space_group_name_H-M     'P -1'
_symmetry_space_group_name_Hall     '-P 1'
loop_
    _symmetry_equiv_pos_as_xyz
    'x, y, z'
    '-x, -y, -z'
_cell_length_a     5.26550(10)
_cell_length_b     9.1713(2)
_cell_length_c     12.8112(2)
_cell_angle_alpha     74.6600(10)
_cell_angle_beta     81.1630(10)
_cell_angle_gamma     89.0950(10)
_cell_volume     589.35(2)
_cell_formula_units_Z     2
_cell_measurement_reflns_used     2687
_cell_measurement_theta_min     2.3
_cell_measurement_theta_max     28.3
_cell_measurement_temperature     100(2)
_exptl_crystal_description     'Irregular block'
_exptl_crystal_colour     Colorless
_exptl_crystal_size_max     0.25
_exptl_crystal_size_mid     0.25
_exptl_crystal_size_min     0.25
_exptl_crystal_density_diffrn     1.331
_exptl_crystal_density_meas     ?
_exptl_crystal_density_method     'not measured'
_exptl_crystal_F_000     248
_exptl_absorpt_coefficient_mu     0.085
_exptl_absorpt_correction_type     None
_exptl_absorpt_process_details     ?
_exptl_absorpt_correction_T_min     ?
_exptl_absorpt_correction_T_max     ?
_diffrn_radiation_type     MoK\a
_diffrn_radiation_wavelength     0.71073
_diffrn_radiation_source     'fine-focus sealed tube'
_diffrn_radiation_monochromator     graphite
_diffrn_measurement_device_type     'Bruker SMART APEX diffractometer'
_diffrn_measurement_method     '\w scans'
_diffrn_detector_area_resol_mean     ?
_diffrn_reflns_number     2828
_diffrn_reflns_av_R_equivalents     0.0122
_diffrn_reflns_av_sigmaI/netI     0.0208
_diffrn_reflns_theta_min     2.30
_diffrn_reflns_theta_max     25.00
_diffrn_reflns_theta_full     25.00
_diffrn_measured_fraction_theta_max     0.975
_diffrn_measured_fraction_theta_full     0.975
_diffrn_reflns_limit_h_min     -6
_diffrn_reflns_limit_h_max     6
_diffrn_reflns_limit_k_min     -7
_diffrn_reflns_limit_k_max     10
_diffrn_reflns_limit_l_min     -15
_diffrn_reflns_limit_l_max     15
_diffrn_standards_number     0
_diffrn_standards_interval_count     0
_diffrn_standards_interval_time     0
_diffrn_standards_decay_%     0
_reflns_number_total     2030
_reflns_number_gt     1764
_reflns_threshold_expression     I>2\s(I)
_refine_ls_structure_factor_coef     Fsqd
_refine_ls_matrix_type     full
_refine_ls_R_factor_all     0.0403
_refine_ls_R_factor_gt     0.0355
_refine_ls_wR_factor_gt     0.0942
_refine_ls_wR_factor_ref     0.0990
_refine_ls_goodness_of_fit_ref     0.991
_refine_ls_restrained_S_all     0.991
_refine_ls_number_reflns     2030
_refine_ls_number_parameters     164
_refine_ls_number_restraints     0
_refine_ls_hydrogen_treatment     constr
_refine_ls_weighting_scheme     calc
_refine_ls_weighting_details
         'calc w=1/[\s^2^(Fo^2^)+(0.0589P)^2^+0.1439P] where P=(Fo^2^+2Fc^2^)/3'
_atom_sites_solution_hydrogens     geom
_atom_sites_solution_primary     direct
_atom_sites_solution_secondary     difmap
_refine_ls_shift/su_max     0.001
_refine_ls_shift/su_mean     0.001
_refine_diff_density_max     0.150
_refine_diff_density_min     -0.226
_refine_ls_extinction_method     none
_refine_ls_extinction_coef     ?
loop_
    _atom_type_symbol
    _atom_type_description
    _atom_type_scat_dispersion_real
    _atom_type_scat_dispersion_imag
    _atom_type_scat_source
    'C' 'C' 0.0033 0.0016
                         'International Tables Vol C Tables 4.2.6.8 and 6.1.1.4'
    'H' 'H' 0.0000 0.0000
                         'International Tables Vol C Tables 4.2.6.8 and 6.1.1.4'
    'N' 'N' 0.0061 0.0033
                         'International Tables Vol C Tables 4.2.6.8 and 6.1.1.4'
    'O' 'O' 0.0106 0.0060
                         'International Tables Vol C Tables 4.2.6.8 and 6.1.1.4'
_computing_data_collection     'APEX2 software (Bruker, 2007)'
_computing_cell_refinement     'SAINT (Bruker, 2007)'
_computing_data_reduction     SAINT
_computing_structure_solution     'SHELXS-97 (Sheldrick, 2008)'
_computing_structure_refinement     'SHELXL-97 (Sheldrick, 2008)'
_computing_molecular_graphics     'X-Seed (Barbour, 2001)'
_computing_publication_material     'publCIF (Westrip, 2008)'
loop_
    _atom_site_type_symbol
    _atom_site_label
    _atom_site_fract_x
    _atom_site_fract_y
    _atom_site_fract_z
    _atom_site_U_iso_or_equiv
    _atom_site_adp_type
    _atom_site_calc_flag
    _atom_site_refinement_flags
    _atom_site_occupancy
    _atom_site_disorder_assembly
    _atom_site_disorder_group
    O O1 1.26514(16) 1.02668(10) 0.14690(7) 0.0230(2) Uani d . 1 . .
    N N1 1.07057(19) 0.73809(12) 0.03457(8) 0.0218(3) Uani d . 1 . .
    N N2 0.91228(18) 0.86256(11) 0.21386(8) 0.0189(2) Uani d . 1 . .
    C C1 1.1133(2) 0.91123(13) 0.14121(10) 0.0188(3) Uani d . 1 . .
    C C2 1.1953(2) 0.84960(14) 0.05056(10) 0.0216(3) Uani d . 1 . .
    H H2 1.3450 0.8912 0.0006 0.026 Uiso calc R 1 . .
    C C3 0.8547(2) 0.68201(13) 0.10938(10) 0.0192(3) Uani d . 1 . .
    C C4 0.7105(2) 0.56145(14) 0.09688(10) 0.0232(3) Uani d . 1 . .
    H H4 0.7628 0.5188 0.0373 0.028 Uiso calc R 1 . .
    C C5 0.4948(2) 0.50557(14) 0.17061(11) 0.0245(3) Uani d . 1 . .
    H H5 0.3980 0.4242 0.1619 0.029 Uiso calc R 1 . .
    C C6 0.4161(2) 0.56796(14) 0.25901(10) 0.0237(3) Uani d . 1 . .
    H H6 0.2654 0.5290 0.3093 0.028 Uiso calc R 1 . .
    C C7 0.5546(2) 0.68464(14) 0.27340(10) 0.0217(3) Uani d . 1 . .
    H H7 0.5005 0.7252 0.3339 0.026 Uiso calc R 1 . .
    C C8 0.7766(2) 0.74447(13) 0.19880(10) 0.0181(3) Uani d . 1 . .
    C C9 1.1976(2) 1.09150(13) 0.23540(10) 0.0199(3) Uani d . 1 . .
    C C10 0.9936(2) 1.18709(14) 0.23647(10) 0.0232(3) Uani d . 1 . .
    H H10 0.8934 1.2083 0.1788 0.028 Uiso calc R 1 . .
    C C11 0.9373(2) 1.25183(14) 0.32362(10) 0.0229(3) Uani d . 1 . .
    H H11 0.7965 1.3177 0.3252 0.028 Uiso calc R 1 . .
    C C12 1.0819(2) 1.22244(13) 0.40840(10) 0.0212(3) Uani d . 1 . .
    C C13 1.2913(2) 1.12925(14) 0.40226(11) 0.0259(3) Uani d . 1 . .
    H H13 1.3958 1.1102 0.4584 0.031 Uiso calc R 1 . .
    C C14 1.3511(2) 1.06353(14) 0.31607(11) 0.0241(3) Uani d . 1 . .
    H H14 1.4953 1.0004 0.3127 0.029 Uiso calc R 1 . .
    C C15 1.0175(3) 1.29050(15) 0.50378(10) 0.0292(3) Uani d . 1 . .
    H H15A 0.8638 1.3514 0.4951 0.044 Uiso calc R 1 . .
    H H15B 1.1620 1.3549 0.5063 0.044 Uiso calc R 1 . .
    H H15C 0.9849 1.2095 0.5720 0.044 Uiso calc R 1 . .
loop_
    _atom_site_aniso_label
    _atom_site_aniso_U_11
    _atom_site_aniso_U_22
    _atom_site_aniso_U_33
    _atom_site_aniso_U_12
    _atom_site_aniso_U_13
    _atom_site_aniso_U_23
    O1 0.0225(4) 0.0229(5) 0.0243(5) -0.0055(4) 0.0043(4) -0.0114(4)
    N1 0.0235(5) 0.0231(6) 0.0198(5) 0.0028(4) -0.0031(4) -0.0081(4)
    N2 0.0203(5) 0.0176(5) 0.0190(5) 0.0008(4) -0.0021(4) -0.0059(4)
    C1 0.0191(6) 0.0163(6) 0.0209(6) 0.0011(5) -0.0032(5) -0.0048(5)
    C2 0.0219(6) 0.0229(6) 0.0194(6) 0.0010(5) -0.0007(5) -0.0058(5)
    C3 0.0204(6) 0.0189(6) 0.0191(6) 0.0046(5) -0.0051(5) -0.0054(5)
    C4 0.0275(7) 0.0217(7) 0.0246(7) 0.0050(5) -0.0084(5) -0.0114(5)
    C5 0.0258(7) 0.0187(6) 0.0311(7) -0.0003(5) -0.0093(5) -0.0075(5)
    C6 0.0219(6) 0.0200(6) 0.0270(7) -0.0009(5) -0.0021(5) -0.0030(5)
    C7 0.0227(6) 0.0202(6) 0.0221(6) 0.0022(5) -0.0016(5) -0.0064(5)
    C8 0.0202(6) 0.0155(6) 0.0193(6) 0.0033(5) -0.0053(5) -0.0046(5)
    C9 0.0211(6) 0.0180(6) 0.0202(6) -0.0061(5) 0.0031(5) -0.0073(5)
    C10 0.0219(6) 0.0259(7) 0.0234(7) 0.0000(5) -0.0051(5) -0.0081(5)
    C11 0.0194(6) 0.0233(7) 0.0273(7) 0.0020(5) -0.0015(5) -0.0099(5)
    C12 0.0266(6) 0.0158(6) 0.0197(6) -0.0059(5) -0.0002(5) -0.0037(5)
    C13 0.0314(7) 0.0206(7) 0.0278(7) 0.0010(5) -0.0120(6) -0.0062(5)
    C14 0.0228(6) 0.0174(6) 0.0336(7) 0.0013(5) -0.0060(5) -0.0088(5)
    C15 0.0395(8) 0.0260(7) 0.0221(7) -0.0036(6) -0.0014(6) -0.0083(6)
loop_
    _geom_bond_atom_site_label_1
    _geom_bond_atom_site_label_2
    _geom_bond_site_symmetry_2
    _geom_bond_distance
    _geom_bond_publ_flag
    O1 C1 . 1.3606(14) ?
    O1 C9 . 1.4112(14) ?
    N1 C2 . 1.3010(16) ?
    N1 C3 . 1.3776(16) ?
    N2 C1 . 1.2954(15) ?
    N2 C8 . 1.3777(15) ?
    C1 C2 . 1.4285(17) ?
    C2 H2 . 0.9500 ?
    C3 C4 . 1.4080(17) ?
    C3 C8 . 1.4159(17) ?
    C4 C5 . 1.3701(18) ?
    C4 H4 . 0.9500 ?
    C5 C6 . 1.4046(18) ?
    C5 H5 . 0.9500 ?
    C6 C7 . 1.3717(17) ?
    C6 H6 . 0.9500 ?
    C7 C8 . 1.4072(17) ?
    C7 H7 . 0.9500 ?
    C9 C10 . 1.3765(18) ?
    C9 C14 . 1.3774(18) ?
    C10 C11 . 1.3894(17) ?
    C10 H10 . 0.9500 ?
    C11 C12 . 1.3877(18) ?
    C11 H11 . 0.9500 ?
    C12 C13 . 1.3898(18) ?
    C12 C15 . 1.5057(17) ?
    C13 C14 . 1.3860(18) ?
    C13 H13 . 0.9500 ?
    C14 H14 . 0.9500 ?
    C15 H15A . 0.9800 ?
    C15 H15B . 0.9800 ?
    C15 H15C . 0.9800 ?
loop_
    _geom_angle_atom_site_label_1
    _geom_angle_atom_site_label_2
    _geom_angle_atom_site_label_3
    _geom_angle_site_symmetry_1
    _geom_angle_site_symmetry_3
    _geom_angle
    _geom_angle_publ_flag
    C1 O1 C9 . . 117.73(9) ?
    C2 N1 C3 . . 116.77(10) ?
    C1 N2 C8 . . 115.51(10) ?
    N2 C1 O1 . . 121.46(10) ?
    N2 C1 C2 . . 123.85(11) ?
    O1 C1 C2 . . 114.69(10) ?
    N1 C2 C1 . . 121.82(11) ?
    N1 C2 H2 . . 119.1 ?
    C1 C2 H2 . . 119.1 ?
    N1 C3 C4 . . 119.73(11) ?
    N1 C3 C8 . . 120.60(11) ?
    C4 C3 C8 . . 119.67(11) ?
    C5 C4 C3 . . 120.09(12) ?
    C5 C4 H4 . . 120.0 ?
    C3 C4 H4 . . 120.0 ?
    C4 C5 C6 . . 120.34(11) ?
    C4 C5 H5 . . 119.8 ?
    C6 C5 H5 . . 119.8 ?
    C7 C6 C5 . . 120.65(11) ?
    C7 C6 H6 . . 119.7 ?
    C5 C6 H6 . . 119.7 ?
    C6 C7 C8 . . 120.23(11) ?
    C6 C7 H7 . . 119.9 ?
    C8 C7 H7 . . 119.9 ?
    N2 C8 C7 . . 119.52(11) ?
    N2 C8 C3 . . 121.45(11) ?
    C7 C8 C3 . . 119.03(11) ?
    C10 C9 C14 . . 121.60(12) ?
    C10 C9 O1 . . 120.33(11) ?
    C14 C9 O1 . . 117.94(11) ?
    C9 C10 C11 . . 118.64(11) ?
    C9 C10 H10 . . 120.7 ?
    C11 C10 H10 . . 120.7 ?
    C12 C11 C10 . . 121.49(11) ?
    C12 C11 H11 . . 119.3 ?
    C10 C11 H11 . . 119.3 ?
    C11 C12 C13 . . 117.97(11) ?
    C11 C12 C15 . . 121.39(11) ?
    C13 C12 C15 . . 120.63(11) ?
    C14 C13 C12 . . 121.48(12) ?
    C14 C13 H13 . . 119.3 ?
    C12 C13 H13 . . 119.3 ?
    C9 C14 C13 . . 118.74(11) ?
    C9 C14 H14 . . 120.6 ?
    C13 C14 H14 . . 120.6 ?
    C12 C15 H15A . . 109.5 ?
    C12 C15 H15B . . 109.5 ?
    H15A C15 H15B . . 109.5 ?
    C12 C15 H15C . . 109.5 ?
    H15A C15 H15C . . 109.5 ?
    H15B C15 H15C . . 109.5 ?
loop_
    _geom_torsion_atom_site_label_1
    _geom_torsion_atom_site_label_2
    _geom_torsion_atom_site_label_3
    _geom_torsion_atom_site_label_4
    _geom_torsion_site_symmetry_1
    _geom_torsion_site_symmetry_2
    _geom_torsion_site_symmetry_3
    _geom_torsion_site_symmetry_4
    _geom_torsion
    _geom_torsion_publ_flag
    C8 N2 C1 O1 . . . . -179.56(9) ?
    C8 N2 C1 C2 . . . . -0.09(17) ?
    C9 O1 C1 N2 . . . . 0.45(16) ?
    C9 O1 C1 C2 . . . . -179.07(10) ?
    C3 N1 C2 C1 . . . . 0.04(17) ?
    N2 C1 C2 N1 . . . . 0.07(19) ?
    O1 C1 C2 N1 . . . . 179.57(10) ?
    C2 N1 C3 C4 . . . . 179.91(10) ?
    C2 N1 C3 C8 . . . . -0.11(16) ?
    N1 C3 C4 C5 . . . . -179.65(10) ?
    C8 C3 C4 C5 . . . . 0.37(18) ?
    C3 C4 C5 C6 . . . . 0.00(18) ?
    C4 C5 C6 C7 . . . . -0.53(19) ?
    C5 C6 C7 C8 . . . . 0.67(18) ?
    C1 N2 C8 C7 . . . . -179.68(10) ?
    C1 N2 C8 C3 . . . . 0.02(16) ?
    C6 C7 C8 N2 . . . . 179.42(10) ?
    C6 C7 C8 C3 . . . . -0.28(17) ?
    N1 C3 C8 N2 . . . . 0.09(17) ?
    C4 C3 C8 N2 . . . . -179.94(10) ?
    N1 C3 C8 C7 . . . . 179.79(10) ?
    C4 C3 C8 C7 . . . . -0.23(17) ?
    C1 O1 C9 C10 . . . . -75.16(14) ?
    C1 O1 C9 C14 . . . . 108.80(12) ?
    C14 C9 C10 C11 . . . . -2.43(18) ?
    O1 C9 C10 C11 . . . . -178.32(10) ?
    C9 C10 C11 C12 . . . . 0.18(18) ?
    C10 C11 C12 C13 . . . . 1.90(18) ?
    C10 C11 C12 C15 . . . . -178.87(11) ?
    C11 C12 C13 C14 . . . . -1.86(18) ?
    C15 C12 C13 C14 . . . . 178.91(11) ?
    C10 C9 C14 C13 . . . . 2.47(18) ?
    O1 C9 C14 C13 . . . . 178.45(10) ?
    C12 C13 C14 C9 . . . . -0.27(18) ?
