# Supplementary material for: Quinoxalin-2-yl p-tolyl ether
Source: Acta Crystallogr Sect E Struct Rep Online. 2008 Aug 23;64(Pt 9):o1823. doi: 10.1107/S1600536808026834 (PMC2960661; doi:10.1107/S1600536808026834)
Supplement: Supplementary file 2 [file e-64-o1823-Isup2.hkl]

# 
# h,k,l, Fc-squared, Fo-squared, sigma(Fo-squared) and status flag 
# 
data_I
_shelx_title '  P-1' 
_shelx_refln_list_code          4 
_shelx_F_calc_maximum       88.71 
_exptl_crystal_F_000       248.00 
_reflns_d_resolution_high  0.8409 
 
loop_ 
 _symmetry_equiv_pos_as_xyz 
 'x, y, z' 
 '-x, -y, -z' 
 
_cell_length_a     5.2655 
_cell_length_b     9.1713 
_cell_length_c    12.8112 
_cell_angle_alpha  74.660 
_cell_angle_beta   81.163 
_cell_angle_gamma  89.095 
 
_shelx_F_squared_multiplier     1.000 
 
loop_ 
 _refln_index_h 
 _refln_index_k 
 _refln_index_l 
 _refln_F_squared_calc 
 _refln_F_squared_meas 
 _refln_F_squared_sigma 
 _refln_observed_status 
   1   0   0     1578.60     1469.87     19.20 o 
   2   0   0       17.69       18.13      0.72 o 
   3   0   0        1.42        3.08      0.31 o 
   4   0   0       35.55       38.94      0.85 o 
   5   0   0       18.99       20.22      0.71 o 
   6   0   0       21.40       24.13      1.26 o 
  -6   1   0       25.27       31.30      1.85 o 
  -5   1   0        0.54        0.34      0.30 o 
  -4   1   0       25.41       25.68      0.85 o 
  -3   1   0        0.45        0.37      0.20 o 
  -2   1   0      690.25      665.16      7.14 o 
  -1   1   0     3076.30     2764.15     25.72 o 
   0   1   0      650.54      596.42      6.63 o 
   1   1   0        7.13        4.53      0.27 o 
   2   1   0      228.94      235.06      2.65 o 
   3   1   0      141.61      147.55      3.81 o 
   4   1   0        0.48        0.23      0.23 o 
   5   1   0        0.79        0.66      0.33 o 
   6   1   0        7.26        8.02      0.74 o 
  -6   2   0       29.68       33.06      1.90 o 
  -5   2   0        3.11        3.41      0.71 o 
  -4   2   0       64.35       66.40      1.36 o 
  -3   2   0        0.12        0.59      0.43 o 
  -2   2   0     1130.65     1103.89     10.33 o 
  -1   2   0     2485.92     2401.66     30.91 o 
   0   2   0      503.26      481.52      4.62 o 
   1   2   0     4284.57     4016.29     81.82 o 
   2   2   0      321.92      337.58      3.65 o 
   3   2   0        3.57        3.99      0.31 o 
   4   2   0       19.98       20.43      0.71 o 
   5   2   0       39.32       40.77      1.91 o 
   6   2   0        0.16        0.33      0.39 o 
  -5   3   0       12.23       12.13      1.11 o 
  -4   3   0      121.65      121.53      3.11 o 
  -3   3   0       26.43       31.82      1.30 o 
  -2   3   0       62.12       70.47      1.80 o 
  -1   3   0       64.44       67.10      1.58 o 
   0   3   0      122.55      123.89      1.53 o 
   1   3   0      443.21      457.60      6.55 o 
   2   3   0       12.37       14.45      0.47 o 
   3   3   0       21.92       24.38      1.64 o 
   4   3   0      187.35      181.13      4.19 o 
   5   3   0        0.10        0.37      0.53 o 
  -5   4   0        6.53        4.15      0.79 o 
  -4   4   0        5.31        4.11      0.68 o 
  -3   4   0       11.22       11.12      0.84 o 
  -2   4   0        7.24        9.13      0.69 o 
  -1   4   0      281.75      302.81      3.20 o 
   0   4   0      164.34      167.64      2.06 o 
   1   4   0      123.56      132.54      2.64 o 
   2   4   0      370.90      367.85      4.09 o 
   3   4   0       19.81       21.64      1.24 o 
   4   4   0      452.79      474.58      8.41 o 
   5   4   0        9.57        9.26      1.12 o 
  -5   5   0        0.09        0.87      0.54 o 
  -4   5   0        1.81        2.18      0.59 o 
  -3   5   0      100.76       99.93      2.71 o 
  -2   5   0      111.53       98.59      2.49 o 
  -1   5   0       67.48       72.21      1.06 o 
   0   5   0      404.90      431.32     13.58 o 
   1   5   0       71.63       81.68      2.04 o 
   2   5   0       12.82       13.72      0.98 o 
   3   5   0      820.12      817.49     12.57 o 
   4   5   0       39.86       35.86      1.85 o 
   5   5   0       15.41       16.68      1.49 o 
  -5   6   0        0.20        0.79      0.58 o 
  -4   6   0       23.92       19.79      1.32 o 
  -3   6   0       32.35       39.83      1.72 o 
  -2   6   0        1.18        1.27      0.42 o 
  -1   6   0       51.85       58.02      1.72 o 
   0   6   0       58.15       67.96      1.30 o 
   1   6   0       52.72       55.01      1.25 o 
   2   6   0       17.70       15.51      1.06 o 
   3   6   0       24.32       21.40      1.39 o 
   4   6   0       40.31       35.30      1.90 o 
  -4   7   0       62.58       53.22      2.28 o 
  -3   7   0      136.69      125.61      3.41 o 
  -2   7   0        5.17        4.07      0.67 o 
  -1   7   0       31.82       29.47      1.44 o 
   0   7   0       78.50       89.61      1.63 o 
   1   7   0        5.14        5.52      0.49 o 
   2   7   0       22.38       23.07      1.35 o 
   3   7   0        9.50        8.48      1.01 o 
   4   7   0        3.53        5.18      0.94 o 
  -4   8   0       66.17       61.64      2.56 o 
  -3   8   0       24.03       21.92      1.45 o 
  -2   8   0        9.95        9.39      1.01 o 
  -1   8   0       26.91       24.94      1.45 o 
   0   8   0        0.10       -0.02      0.38 o 
   1   8   0       27.88       29.33      1.39 o 
   2   8   0        0.80        1.29      0.56 o 
   3   8   0        2.32        3.76      0.81 o 
  -3   9   0       22.86       19.42      1.48 o 
  -2   9   0       24.51       25.92      1.62 o 
  -1   9   0        2.27        1.47      0.57 o 
   0   9   0        5.22        4.17      0.82 o 
   1   9   0        4.17        4.68      0.72 o 
   2   9   0        3.88        5.26      0.87 o 
   3   9   0        1.90        3.79      0.85 o 
  -2  10   0      141.16      146.73      4.24 o 
  -1  10   0       28.67       35.40      2.01 o 
   0  10   0        7.23        6.78      1.02 o 
   0 -10   1       33.39       36.95      2.04 o 
   1 -10   1        3.04        3.74      0.83 o 
  -2  -9   1        2.60        2.72      0.74 o 
   0  -9   1        1.16        0.54      0.53 o 
   1  -9   1       25.98       30.51      1.77 o 
   2  -9   1       11.27       11.12      1.17 o 
   3  -9   1       12.62        9.26      1.15 o 
  -3  -8   1       13.87       15.12      1.36 o 
  -2  -8   1        4.36        3.56      0.74 o 
  -1  -8   1       35.26       34.58      1.57 o 
   0  -8   1        1.54        2.75      0.65 o 
   1  -8   1        0.29        0.41      0.40 o 
   2  -8   1       23.37       21.00      1.39 o 
   3  -8   1       27.43       24.74      1.57 o 
   4  -8   1       26.99       24.76      1.67 o 
  -4  -7   1       41.34       37.22      2.07 o 
  -3  -7   1        0.28        1.50      0.61 o 
  -2  -7   1      264.10      270.42      5.43 o 
  -1  -7   1       22.15       25.62      1.30 o 
   0  -7   1       16.42       15.92      0.93 o 
   1  -7   1      327.79      322.74      5.99 o 
   2  -7   1        0.70        0.91      0.46 o 
   3  -7   1       69.37       64.83      2.38 o 
   4  -7   1       54.69       47.69      2.14 o 
  -4  -6   1       17.06       18.24      1.42 o 
  -3  -6   1       65.19       69.81      2.50 o 
  -2  -6   1       15.29       15.44      1.15 o 
  -1  -6   1       24.31       22.22      1.14 o 
   0  -6   1      561.56      596.94      6.46 o 
   1  -6   1       50.75       58.53      1.07 o 
   2  -6   1        9.45       11.84      0.91 o 
   3  -6   1       38.52       35.81      1.63 o 
   4  -6   1       14.93       12.67      1.15 o 
   5  -6   1        0.55        1.03      0.56 o 
  -5  -5   1        2.39        1.33      0.66 o 
  -4  -5   1       15.27       16.20      1.35 o 
  -3  -5   1      575.33      570.24      9.46 o 
  -2  -5   1        3.37        2.62      0.57 o 
  -1  -5   1       21.02       21.44      1.02 o 
   0  -5   1       23.30       19.06      0.62 o 
   1  -5   1       97.11      101.04      1.78 o 
   2  -5   1       39.47       38.52      1.47 o 
   3  -5   1       67.63       61.79      2.06 o 
   4  -5   1        0.02        0.48      0.42 o 
   5  -5   1        2.87        3.19      0.74 o 
  -5  -4   1        0.00        0.29      0.52 o 
  -4  -4   1      173.81      174.32      4.26 o 
  -3  -4   1      144.40      140.95      3.43 o 
  -2  -4   1      716.18      703.35     10.53 o 
  -1  -4   1      728.16      707.74     10.13 o 
   0  -4   1       63.09       57.13      1.03 o 
   1  -4   1      199.70      212.86      2.40 o 
   2  -4   1      167.97      174.02      3.44 o 
   3  -4   1        2.79        2.65      0.52 o 
   4  -4   1       22.52       21.39      1.27 o 
   5  -4   1       14.46       15.39      1.22 o 
  -5  -3   1        8.15        9.89      1.10 o 
  -4  -3   1       44.69       48.70      2.00 o 
  -3  -3   1       41.72       45.06      0.83 o 
  -2  -3   1      757.78      755.63     10.96 o 
  -1  -3   1      179.96      179.85      3.22 o 
   0  -3   1       35.83       29.90      0.64 o 
   1  -3   1      126.68      123.41      3.20 o 
   2  -3   1      604.27      625.76      9.00 o 
   3  -3   1       37.83       37.87      1.41 o 
   4  -3   1        0.95        0.82      0.41 o 
   5  -3   1       36.44       38.40      1.82 o 
  -5  -2   1       11.16       11.16      1.11 o 
  -4  -2   1       62.50       61.93      2.17 o 
  -3  -2   1       77.13       70.39      1.16 o 
  -2  -2   1        4.55        3.30      0.48 o 
  -1  -2   1     1460.43     1354.58     17.96 o 
   0  -2   1     2731.63     2498.29     23.11 o 
   1  -2   1     5783.45     5393.52     69.41 o 
   2  -2   1       12.98       12.46      0.67 o 
   3  -2   1       86.81       90.09      2.21 o 
   4  -2   1      286.37      290.96      3.57 o 
   5  -2   1        1.02        0.23      0.30 o 
   6  -2   1        8.06        8.98      1.72 o 
  -6  -1   1        2.99        3.81      0.61 o 
  -5  -1   1       29.25       29.08      1.12 o 
  -4  -1   1      104.90      109.26      2.74 o 
  -3  -1   1       22.04       31.31      0.75 o 
  -2  -1   1       34.11       41.12      0.72 o 
  -1  -1   1     5066.02     4350.60     57.29 o 
   0  -1   1      146.91      143.27      1.54 o 
   1  -1   1      156.77      156.12      2.45 o 
   2  -1   1       35.88       29.32      0.61 o 
   3  -1   1      241.11      247.44      2.94 o 
   4  -1   1        9.90       10.21      0.47 o 
   5  -1   1       13.21       13.65      0.61 o 
   6  -1   1        1.38        0.64      0.58 o 
  -6   0   1        0.10       -0.10      0.34 o 
  -5   0   1       39.59       37.66      1.23 o 
  -4   0   1        1.60        1.48      0.24 o 
  -3   0   1      385.67      398.91      6.31 o 
  -2   0   1     1090.08     1057.03     14.24 o 
  -1   0   1      404.98      369.63      5.21 o 
   1   0   1      200.48      170.90      1.49 o 
   2   0   1        3.56        2.59      0.17 o 
   3   0   1       43.24       46.56      0.82 o 
   4   0   1        3.44        3.50      0.31 o 
   5   0   1        2.68        3.95      0.48 o 
   6   0   1        1.61        2.00      0.75 o 
  -6   1   1       79.88       88.57      3.14 o 
  -5   1   1        5.47        5.28      0.48 o 
  -4   1   1       54.01       62.80      1.42 o 
  -3   1   1     1454.10     1501.94     20.51 o 
  -2   1   1       87.41       92.59      1.32 o 
  -1   1   1      569.55      523.96      5.01 o 
   0   1   1       70.37       66.68      2.09 o 
   1   1   1      455.16      438.68      4.36 o 
   2   1   1        0.64        2.02      0.20 o 
   3   1   1        9.55        9.72      0.46 o 
   4   1   1        0.18        0.21      0.21 o 
   5   1   1       45.88       46.14      1.35 o 
   6   1   1        7.72        9.91      0.80 o 
  -6   2   1        0.38        0.52      0.58 o 
  -5   2   1        1.34        1.15      0.57 o 
  -4   2   1        8.24        9.98      0.56 o 
  -3   2   1       17.81       17.28      0.59 o 
  -2   2   1       30.41       31.54      0.81 o 
  -1   2   1      689.96      658.87      9.10 o 
   0   2   1      246.14      231.97      2.69 o 
   1   2   1      137.53      124.45      1.53 o 
   2   2   1      134.98      143.60      2.57 o 
   3   2   1       13.22       12.79      0.80 o 
   4   2   1       27.82       26.73      0.85 o 
   5   2   1      301.19      321.47      6.38 o 
   6   2   1       48.90       53.11      2.13 o 
  -5   3   1       10.10        9.39      1.02 o 
  -4   3   1       45.44       45.63      1.80 o 
  -3   3   1       27.28       31.95      1.33 o 
  -2   3   1      358.79      383.52      3.95 o 
   0   3   1       17.85       14.57      0.54 o 
   1   3   1      267.87      275.04      3.65 o 
   2   3   1       55.82       64.78      1.12 o 
   3   3   1       34.94       32.81      0.84 o 
   4   3   1      527.63      538.69      8.97 o 
   5   3   1      231.69      252.52      5.59 o 
  -5   4   1       22.45       21.76      1.47 o 
  -4   4   1       14.66       12.35      1.03 o 
  -3   4   1        0.16        0.18      0.29 o 
  -2   4   1      249.28      258.23      4.54 o 
  -1   4   1        3.66        4.27      0.45 o 
   0   4   1        4.46        4.91      0.29 o 
   1   4   1       42.10       46.60      0.76 o 
   2   4   1        7.93        5.98      0.85 o 
   3   4   1        4.16        3.53      0.33 o 
   4   4   1       19.04       18.36      1.31 o 
   5   4   1       19.71       22.06      1.55 o 
  -5   5   1      146.76      136.47      3.88 o 
  -4   5   1       32.98       27.23      1.50 o 
  -3   5   1        0.10        0.02      0.30 o 
  -2   5   1      283.19      282.51      5.03 o 
  -1   5   1        7.79       10.43      0.72 o 
   0   5   1       92.94       99.79      1.49 o 
   1   5   1      475.08      537.24      7.97 o 
   2   5   1        8.38        8.39      0.50 o 
   3   5   1      323.70      330.58      4.02 o 
   4   5   1      232.51      214.15      4.92 o 
   5   5   1        0.42        0.50      0.56 o 
  -5   6   1       91.71       87.39      3.13 o 
  -4   6   1       18.22       15.80      1.23 o 
  -3   6   1      334.17      311.68      5.87 o 
  -2   6   1       34.28       32.54      1.43 o 
  -1   6   1       30.96       29.66      1.29 o 
   0   6   1      413.45      428.68      7.98 o 
   1   6   1        8.14        6.56      0.45 o 
   2   6   1        0.88       -0.07      0.34 o 
   3   6   1      119.70      121.00      3.31 o 
   4   6   1        7.10        6.49      0.99 o 
   5   6   1        8.52        7.14      1.13 o 
  -4   7   1       22.98       18.16      1.37 o 
  -3   7   1       53.57       47.12      1.98 o 
  -2   7   1       21.99       23.19      1.32 o 
  -1   7   1        0.10        0.07      0.31 o 
   0   7   1       28.64       32.82      0.90 o 
   1   7   1        8.62        8.70      0.56 o 
   2   7   1        3.52        3.46      0.64 o 
   3   7   1        5.72        4.72      0.81 o 
   4   7   1       32.53       38.67      2.08 o 
  -4   8   1        0.73        2.65      0.77 o 
  -3   8   1       19.48       18.09      1.34 o 
  -2   8   1       11.41       10.40      1.01 o 
  -1   8   1        1.42        1.77      0.56 o 
   0   8   1        4.84        3.92      0.68 o 
   1   8   1       16.48       16.40      0.77 o 
   2   8   1       37.85       37.90      1.77 o 
   3   8   1        0.18        0.42      0.52 o 
   4   8   1        2.52        1.62      0.67 o 
  -3   9   1       10.88       10.18      1.15 o 
  -2   9   1        0.87        1.04      0.55 o 
  -1   9   1        5.91        5.93      0.87 o 
   0   9   1        3.28        2.96      0.69 o 
   1   9   1       20.48       24.40      0.99 o 
   2   9   1       17.94       17.11      1.30 o 
   3   9   1        0.16        0.00      0.51 o 
  -2  10   1      162.15      164.17      4.49 o 
  -1  10   1        4.66        4.45      0.88 o 
   0  10   1        0.86        0.57      0.52 o 
   2  10   1        7.75        6.10      0.92 o 
   0 -10   2        2.64        1.98      0.73 o 
  -2  -9   2       12.66       12.77      1.25 o 
   0  -9   2        9.72        9.81      1.12 o 
   1  -9   2        1.98        2.24      0.71 o 
   2  -9   2       30.45       29.00      1.75 o 
  -3  -8   2       34.79       31.19      1.88 o 
  -2  -8   2       43.50       45.45      2.03 o 
  -1  -8   2        4.08        3.43      0.69 o 
   0  -8   2       72.67       72.67      2.57 o 
   1  -8   2       58.81       59.60      2.32 o 
   2  -8   2        0.58       -0.18      0.39 o 
   3  -8   2        0.68        0.59      0.49 o 
  -4  -7   2       54.72       49.79      2.43 o 
  -3  -7   2       58.00       52.44      2.28 o 
  -2  -7   2       44.66       48.35      2.00 o 
  -1  -7   2        9.26        8.11      0.83 o 
   0  -7   2      170.78      182.56      3.51 o 
   1  -7   2      119.91      120.40      3.19 o 
   2  -7   2        9.32        7.92      0.88 o 
   3  -7   2        0.94        1.29      0.54 o 
   4  -7   2       62.58       58.18      2.40 o 
  -4  -6   2        0.35        0.42      0.52 o 
  -3  -6   2      213.75      216.81      4.92 o 
  -2  -6   2     1177.29     1164.33     16.90 o 
  -1  -6   2       10.29        9.97      0.82 o 
   0  -6   2      188.22      194.72      2.69 o 
   1  -6   2        1.98        3.18      0.32 o 
   2  -6   2        2.77        3.19      0.58 o 
   3  -6   2       74.48       74.69      2.43 o 
   4  -6   2        5.72        5.20      0.79 o 
   5  -6   2        6.55        7.55      1.02 o 
  -5  -5   2       16.97       22.47      1.71 o 
  -4  -5   2        0.43        0.62      0.57 o 
  -3  -5   2      721.14      709.29     11.35 o 
  -2  -5   2      298.41      274.16      5.20 o 
  -1  -5   2       34.33       32.51      1.30 o 
   0  -5   2        3.86        4.16      0.47 o 
   1  -5   2      187.95      191.83      2.49 o 
   2  -5   2       19.54       21.11      1.11 o 
   3  -5   2        0.48        1.01      0.42 o 
   4  -5   2        3.85        4.94      0.74 o 
   5  -5   2        5.85        6.77      0.94 o 
  -5  -4   2       12.90       14.11      1.35 o 
  -4  -4   2       38.98       39.39      1.90 o 
  -3  -4   2       48.29       46.06      1.88 o 
  -2  -4   2       85.63       82.52      2.28 o 
  -1  -4   2      527.59      523.25      7.89 o 
   0  -4   2        5.96        6.69      0.39 o 
   1  -4   2       43.61       40.40      1.02 o 
   2  -4   2      335.52      342.05      6.92 o 
   3  -4   2        6.11        6.83      0.69 o 
   4  -4   2        2.35        2.47      0.57 o 
   5  -4   2      103.82       99.93      3.08 o 
  -5  -3   2       37.10       38.56      1.98 o 
  -4  -3   2      186.61      184.27      4.32 o 
  -3  -3   2        8.74        7.05      0.79 o 
  -2  -3   2      382.40      344.04      5.79 o 
  -1  -3   2     1495.78     1471.83     19.73 o 
   0  -3   2       33.06       35.19      0.84 o 
   1  -3   2      320.82      326.96      3.43 o 
   2  -3   2      267.67      290.33      4.79 o 
   3  -3   2       20.57       23.31      1.10 o 
   4  -3   2       61.95       57.75      1.98 o 
   5  -3   2        0.17        0.38      0.42 o 
  -5  -2   2        6.45        7.41      0.96 o 
  -4  -2   2        7.18        5.65      0.79 o 
  -3  -2   2       35.10       32.44      0.61 o 
  -2  -2   2       44.03       45.58      1.47 o 
  -1  -2   2      710.46      668.54      9.41 o 
   0  -2   2     1017.91      959.59      8.99 o 
   1  -2   2     1029.17     1012.50     13.31 o 
   2  -2   2      631.92      647.18      9.05 o 
   3  -2   2        9.56        9.62      0.68 o 
   4  -2   2      177.16      178.43      3.76 o 
   5  -2   2       30.58       28.83      1.69 o 
   6  -2   2        0.03        0.44      0.68 o 
  -5  -1   2       92.37       89.68      2.85 o 
  -4  -1   2        1.53        2.69      0.60 o 
  -3  -1   2      149.24      150.92      1.99 o 
  -2  -1   2      647.66      687.91      9.55 o 
  -1  -1   2      286.25      280.80      4.34 o 
   0  -1   2     3942.33     3425.94     26.20 o 
   1  -1   2     7870.20     7156.41     90.72 o 
   2  -1   2        2.38        3.02      0.36 o 
   3  -1   2       52.46       46.89      1.42 o 
   4  -1   2      149.17      149.64      2.39 o 
   5  -1   2       13.23       13.90      0.77 o 
   6  -1   2        7.93        8.64      0.72 o 
  -5   0   2        3.29        2.08      0.43 o 
  -4   0   2       27.42       31.28      1.42 o 
  -3   0   2       33.80       39.53      1.37 o 
  -2   0   2        0.06        0.92      0.29 o 
  -1   0   2      128.19      116.92      2.10 o 
   0   0   2     1560.04     1408.14     19.43 o 
   1   0   2     1258.33     1188.57     21.95 o 
   2   0   2      238.68      219.62      2.52 o 
   3   0   2       25.75       22.63      0.55 o 
   4   0   2        4.64        4.72      0.35 o 
   5   0   2       74.77       80.31      1.43 o 
   6   0   2        0.14       -0.17      0.45 o 
  -6   1   2       69.97       71.56      2.86 o 
  -5   1   2       15.46       14.80      0.82 o 
  -4   1   2        0.40        0.29      0.25 o 
  -3   1   2      239.04      238.37      3.00 o 
  -2   1   2       22.93       21.77      0.77 o 
  -1   1   2        7.79        4.96      0.25 o 
   0   1   2     1890.97     1653.98     25.56 o 
   1   1   2        0.28       -0.09      0.17 o 
   2   1   2        2.68        1.97      0.28 o 
   3   1   2        2.66        2.33      0.28 o 
   4   1   2       86.49       85.30      1.33 o 
   5   1   2       19.02       20.77      0.89 o 
   6   1   2        0.43        1.78      0.48 o 
  -5   2   2        1.83        1.77      0.62 o 
  -4   2   2        7.26        8.06      0.54 o 
  -3   2   2       15.28       12.37      0.59 o 
  -2   2   2        1.60        1.86      0.28 o 
  -1   2   2      175.68      164.31      1.84 o 
   0   2   2       10.81       11.68      0.65 o 
   1   2   2       80.73       80.08      1.15 o 
   2   2   2       24.44       23.02      0.62 o 
   3   2   2       32.28       35.15      1.41 o 
   4   2   2        1.33        1.61      0.31 o 
   5   2   2        8.84        9.49      1.97 o 
   6   2   2       21.39       25.02      1.16 o 
  -5   3   2       45.01       42.49      2.00 o 
  -4   3   2        5.16        5.00      0.71 o 
  -3   3   2       14.68       15.20      0.65 o 
  -2   3   2        0.03        0.60      0.15 o 
  -1   3   2      341.20      345.24      5.20 o 
   0   3   2       55.80       53.72      0.90 o 
   1   3   2        2.28        1.72      0.25 o 
   2   3   2      738.79      788.66     14.06 o 
   3   3   2      116.68      125.36      1.95 o 
   4   3   2       63.26       62.71      1.40 o 
   5   3   2      201.02      205.64      4.85 o 
   6   3   2      132.26      140.35      3.16 o 
  -5   4   2        0.15        0.48      0.51 o 
  -4   4   2       19.70       23.73      1.37 o 
  -3   4   2        6.26        7.44      0.74 o 
  -2   4   2      504.40      469.72      5.24 o 
  -1   4   2      207.45      197.54      3.48 o 
   0   4   2        0.00        0.23      0.19 o 
   1   4   2      834.36      927.40      7.36 o 
   2   4   2      117.28      126.36      1.88 o 
   3   4   2       33.85       33.21      0.91 o 
   4   4   2      636.15      660.37     10.77 o 
   5   4   2        0.12        0.26      0.49 o 
  -5   5   2       18.31       20.88      1.51 o 
  -4   5   2       33.35       29.64      1.59 o 
  -3   5   2       32.76       26.87      1.35 o 
  -2   5   2        0.07       -0.15      0.24 o 
  -1   5   2        0.04       -0.03      0.20 o 
   0   5   2       19.42       20.47      0.92 o 
   1   5   2       99.19      108.35      1.37 o 
   2   5   2       44.25       46.87      2.04 o 
   3   5   2       49.95       51.37      1.57 o 
   4   5   2        7.48        7.62      0.95 o 
   5   5   2       30.07       32.99      1.92 o 
  -5   6   2      182.16      196.17      4.99 o 
  -4   6   2      100.97       95.55      3.03 o 
  -3   6   2       85.41       86.16      2.61 o 
  -2   6   2       27.58       29.04      1.35 o 
  -1   6   2        0.06       -0.02      0.24 o 
   0   6   2      152.64      168.95      3.41 o 
   1   6   2       69.07       75.98      1.43 o 
   2   6   2        2.63        2.52      0.35 o 
   3   6   2        0.03        0.08      0.27 o 
   4   6   2       19.85       20.85      1.47 o 
   5   6   2       33.66       34.48      2.04 o 
  -4   7   2        0.02       -0.43      0.39 o 
  -3   7   2        4.58        5.71      0.82 o 
  -2   7   2        6.98        7.41      0.81 o 
  -1   7   2        0.02       -0.12      0.26 o 
   0   7   2       22.19       20.55      1.13 o 
   1   7   2       13.99       15.35      0.74 o 
   2   7   2       51.13       46.67      1.83 o 
   3   7   2        1.01        1.32      0.55 o 
   4   7   2        6.38        4.80      0.91 o 
  -4   8   2        1.35        2.73      0.77 o 
  -3   8   2       18.36       15.22      1.22 o 
  -2   8   2        0.17        0.60      0.43 o 
  -1   8   2       26.87       24.71      1.39 o 
   0   8   2        4.07        2.46      0.59 o 
   1   8   2       30.73       30.21      1.01 o 
   2   8   2       40.89       35.46      1.66 o 
   3   8   2        8.84        6.51      0.93 o 
   4   8   2        0.00        0.20      0.52 o 
  -3   9   2        0.54        0.76      0.52 o 
  -2   9   2       41.06       41.81      1.98 o 
  -1   9   2       62.93       65.93      2.44 o 
   0   9   2        0.07        0.34      0.44 o 
   1   9   2       39.37       38.53      1.21 o 
   2   9   2       91.91       85.25      2.78 o 
   3   9   2       23.02       16.79      1.37 o 
  -2  10   2       15.02       14.95      1.36 o 
  -1  10   2      107.95      104.71      3.35 o 
   0  10   2        0.44       -0.01      0.47 o 
   1  10   2        1.75        1.61      0.66 o 
   2  10   2       16.04       19.53      1.40 o 
   0  -9   3       37.52       37.00      1.98 o 
   1  -9   3        0.30        0.94      0.56 o 
   2  -9   3       17.60       17.28      1.45 o 
  -3  -8   3        7.87        8.24      1.18 o 
  -2  -8   3       14.44       14.03      1.25 o 
  -1  -8   3      530.92      566.56      9.35 o 
   0  -8   3        1.34        0.91      0.53 o 
   1  -8   3       75.17       73.07      2.63 o 
   2  -8   3       55.10       55.40      2.29 o 
   3  -8   3        0.03        0.00      0.42 o 
  -3  -7   3      305.09      271.26      5.98 o 
  -2  -7   3       27.51       33.97      1.76 o 
  -1  -7   3        8.38        8.95      0.89 o 
   0  -7   3        6.29        5.87      0.50 o 
   1  -7   3      103.18      106.70      3.05 o 
   2  -7   3        9.46       10.19      1.00 o 
   3  -7   3        4.91        5.54      0.84 o 
   4  -7   3        3.07        3.27      0.77 o 
  -4  -6   3       55.12       49.91      2.37 o 
  -3  -6   3      233.84      213.68      4.97 o 
  -2  -6   3      499.06      482.24      8.25 o 
  -1  -6   3       35.62       35.38      1.48 o 
   0  -6   3       55.97       57.52      1.30 o 
   1  -6   3        5.35        6.11      0.43 o 
   2  -6   3        1.18        0.64      0.41 o 
   3  -6   3        0.01        0.21      0.39 o 
   4  -6   3       26.34       26.27      1.52 o 
  -4  -5   3        1.61        0.47      0.52 o 
  -3  -5   3      248.95      258.22      5.44 o 
  -2  -5   3      194.45      175.38      3.89 o 
  -1  -5   3       98.61       95.12      2.43 o 
   0  -5   3        4.55        5.16      0.41 o 
   1  -5   3        0.49        0.50      0.21 o 
   2  -5   3        1.62        1.45      0.44 o 
   3  -5   3       39.57       37.42      1.60 o 
   4  -5   3        5.03        4.64      0.74 o 
   5  -5   3        2.43        1.39      0.60 o 
  -5  -4   3        7.58        4.23      0.92 o 
  -4  -4   3        0.05        0.34      0.47 o 
  -3  -4   3        8.17        6.83      0.85 o 
  -2  -4   3      284.84      275.20      5.14 o 
  -1  -4   3      102.34      106.27      2.51 o 
   0  -4   3       19.61       21.78      0.85 o 
   1  -4   3      104.75      107.37      1.59 o 
   2  -4   3        0.59        0.76      0.20 o 
   3  -4   3      135.64      137.99      3.16 o 
   4  -4   3        0.96        1.01      0.44 o 
   5  -4   3       60.95       65.74      2.43 o 
  -5  -3   3        0.12        0.34      0.52 o 
  -4  -3   3      139.62      134.06      3.64 o 
  -3  -3   3       49.84       50.51      1.89 o 
  -2  -3   3       23.01       21.97      1.12 o 
  -1  -3   3      436.04      445.63      6.87 o 
   0  -3   3       12.49       12.94      0.50 o 
   1  -3   3       22.57       26.40      0.76 o 
   2  -3   3     2472.08     2449.12     31.50 o 
   3  -3   3      184.39      172.89      3.47 o 
   4  -3   3       40.69       38.93      1.60 o 
   5  -3   3       57.68       57.18      2.81 o 
  -5  -2   3       30.17       29.37      1.71 o 
  -4  -2   3       78.66       72.13      2.44 o 
  -3  -2   3        0.57        0.03      0.37 o 
  -2  -2   3       90.47      104.97      2.50 o 
  -1  -2   3       98.83       95.58      1.25 o 
   0  -2   3      359.36      343.55      7.19 o 
   1  -2   3      814.50      807.27     10.84 o 
   2  -2   3      180.99      191.04      3.31 o 
   3  -2   3      444.97      418.78      6.52 o 
   4  -2   3        0.02        0.07      0.25 o 
   5  -2   3        0.00       -0.15      0.34 o 
   6  -2   3        9.15       11.16      0.83 o 
  -5  -1   3       17.88       16.43      1.27 o 
  -4  -1   3       41.70       39.71      1.70 o 
  -3  -1   3       15.73       20.89      0.54 o 
  -2  -1   3      628.24      679.08      9.89 o 
  -1  -1   3       29.62       35.69      1.32 o 
   0  -1   3       23.90       20.41      0.79 o 
   1  -1   3     6535.53     5758.54     91.32 o 
   2  -1   3       71.45       76.71      1.24 o 
   3  -1   3       15.18       13.31      0.56 o 
   4  -1   3       82.55       76.46      1.59 o 
   5  -1   3      138.08      142.48      2.54 o 
   6  -1   3        0.87        0.73      0.41 o 
  -5   0   3      103.38       99.51      2.16 o 
  -4   0   3        1.27        0.48      0.42 o 
  -3   0   3      206.37      216.62      4.09 o 
  -2   0   3      385.94      387.55      6.00 o 
  -1   0   3        0.16        0.78      0.13 o 
   0   0   3      519.41      478.33      6.78 o 
   1   0   3      608.49      576.61      6.73 o 
   2   0   3      138.31      134.77      1.74 o 
   3   0   3        0.38        0.11      0.16 o 
   4   0   3      290.68      290.70      3.69 o 
   5   0   3       43.15       41.53      1.25 o 
   6   0   3        0.80        1.10      0.57 o 
  -5   1   3        6.09        7.73      0.67 o 
  -4   1   3        5.01        4.10      0.45 o 
  -3   1   3        2.28        2.05      0.30 o 
  -2   1   3       77.40       85.72      1.90 o 
  -1   1   3       63.52       58.97      1.12 o 
   0   1   3       11.30       12.27      0.52 o 
   1   1   3        1.38        1.17      0.09 o 
   2   1   3      676.03      643.94      6.34 o 
   3   1   3        1.68        1.62      0.20 o 
   4   1   3        1.31        1.14      0.23 o 
   5   1   3       84.61       86.72      1.56 o 
   6   1   3      568.65      587.68      9.84 o 
  -5   2   3       93.96      103.90      3.23 o 
  -4   2   3        0.74        0.64      0.29 o 
  -3   2   3       24.84       28.70      0.82 o 
  -2   2   3        0.23       -0.28      0.19 o 
  -1   2   3      449.01      432.23      5.54 o 
   0   2   3      219.53      239.00      6.33 o 
   1   2   3      169.33      155.04      2.78 o 
   2   2   3       19.10       15.37      0.74 o 
   3   2   3        9.31        8.15      0.62 o 
   4   2   3       14.38       15.65      0.71 o 
   5   2   3      999.10     1066.33      9.07 o 
   6   2   3      109.05      118.57      2.50 o 
  -5   3   3        1.80        2.38      0.69 o 
  -4   3   3        2.43        3.56      0.41 o 
  -3   3   3       13.60       13.67      0.73 o 
  -2   3   3        0.02        0.35      0.16 o 
  -1   3   3      130.93      128.83      2.43 o 
   0   3   3        1.20        1.10      0.21 o 
   1   3   3      109.22      106.53      1.40 o 
   2   3   3      125.39      132.03      1.92 o 
   3   3   3      257.28      256.69      3.30 o 
   4   3   3       14.87       15.12      0.71 o 
   5   3   3       61.63       63.57      2.47 o 
   6   3   3        0.43        0.60      0.59 o 
  -5   4   3       29.64       29.29      1.74 o 
  -4   4   3      502.63      501.71      8.55 o 
  -3   4   3        1.37        1.73      0.25 o 
  -2   4   3      100.54      103.94      1.46 o 
  -1   4   3      568.45      606.19      8.67 o 
   0   4   3       14.44       14.60      0.52 o 
   1   4   3      508.26      543.73      5.57 o 
   2   4   3      230.83      262.45      3.25 o 
   3   4   3      144.93      156.12      2.35 o 
   4   4   3      439.04      451.31      5.41 o 
   5   4   3       13.27       12.73      1.25 o 
  -5   5   3      412.78      422.07      8.14 o 
  -4   5   3       35.86       31.63      1.66 o 
  -3   5   3        2.40        1.96      0.52 o 
  -2   5   3      308.03      321.54      5.56 o 
  -1   5   3        3.24        2.78      0.44 o 
   0   5   3       47.18       47.85      1.41 o 
   1   5   3       98.35      106.18      1.36 o 
   2   5   3        7.30        6.81      0.46 o 
   3   5   3        1.19        1.11      0.30 o 
   4   5   3        4.90        5.79      0.87 o 
   5   5   3        7.30        7.73      1.07 o 
  -5   6   3       40.31       40.59      2.15 o 
  -4   6   3        2.72        3.42      0.76 o 
  -3   6   3        5.60        5.35      0.74 o 
  -2   6   3       47.05       46.48      1.71 o 
  -1   6   3        4.31        5.35      0.60 o 
   0   6   3       63.84       64.20      1.83 o 
   1   6   3      233.25      238.15      2.57 o 
   2   6   3        3.07        3.44      0.39 o 
   3   6   3       17.58       15.90      1.50 o 
   4   6   3       11.79       12.12      1.19 o 
   5   6   3       38.64       40.25      2.19 o 
  -4   7   3        2.42        2.10      0.66 o 
  -3   7   3       15.69       17.54      1.22 o 
  -2   7   3       15.18       15.47      1.07 o 
  -1   7   3       25.51       25.97      1.28 o 
   0   7   3        6.15        5.65      0.64 o 
   1   7   3        2.41        2.79      0.36 o 
   2   7   3        7.90        6.60      0.54 o 
   3   7   3       40.95       36.77      1.80 o 
   4   7   3        4.74        6.68      1.00 o 
  -4   8   3        0.00        0.25      0.46 o 
  -3   8   3        2.95        3.03      0.71 o 
  -2   8   3       14.23       14.29      1.11 o 
   0   8   3       18.59       19.72      1.20 o 
   1   8   3       50.26       48.78      1.86 o 
   2   8   3       81.80       76.11      2.48 o 
   3   8   3       39.11       35.91      1.85 o 
   4   8   3        4.16        5.20      0.99 o 
  -3   9   3        7.99        8.14      1.04 o 
  -2   9   3       15.81       13.67      1.21 o 
  -1   9   3      411.18      425.33      7.68 o 
   0   9   3       87.49       88.25      2.79 o 
   1   9   3        7.12        7.01      0.91 o 
   2   9   3      211.29      198.88      4.58 o 
   3   9   3        8.93        9.78      1.13 o 
  -2  10   3      208.35      211.46      5.17 o 
  -1  10   3      127.97      131.80      3.78 o 
   0  10   3      342.33      366.90      7.15 o 
   1  10   3        8.18        6.03      0.90 o 
   1  -9   4        5.16        5.42      0.97 o 
   2  -9   4       23.43       22.53      1.64 o 
  -2  -8   4        1.59        1.60      0.68 o 
  -1  -8   4      174.89      188.96      4.36 o 
   0  -8   4       12.95       12.65      1.20 o 
   1  -8   4        0.19        0.29      0.47 o 
   2  -8   4       72.07       64.10      2.51 o 
   3  -8   4        0.87        0.67      0.54 o 
  -3  -7   4        1.59        2.66      0.81 o 
  -2  -7   4      584.87      571.67      9.76 o 
  -1  -7   4       77.42       79.03      2.48 o 
   0  -7   4        0.08       -0.36      0.24 o 
   1  -7   4       44.52       48.34      2.01 o 
   2  -7   4        6.20        5.75      0.82 o 
   3  -7   4        3.49        2.10      0.64 o 
   4  -7   4        7.08        7.59      1.02 o 
  -4  -6   4        2.37        4.40      0.97 o 
  -3  -6   4       57.68       46.95      2.16 o 
  -2  -6   4      108.42      102.14      2.98 o 
  -1  -6   4        5.00        5.58      0.74 o 
   0  -6   4        0.00       -0.18      0.28 o 
   1  -6   4        2.08        2.75      0.37 o 
   2  -6   4       82.01       80.45      2.50 o 
   3  -6   4        0.22        0.61      0.46 o 
   4  -6   4       18.42       21.54      1.41 o 
  -4  -5   4       23.53       26.92      1.74 o 
  -3  -5   4        1.97        1.77      0.63 o 
  -2  -5   4       22.90       22.87      1.33 o 
  -1  -5   4        2.38        2.86      0.56 o 
   0  -5   4        0.00       -0.01      0.21 o 
   1  -5   4       40.20       38.29      0.97 o 
   2  -5   4        5.56        5.44      0.67 o 
   3  -5   4       76.54       69.72      2.23 o 
   4  -5   4        0.05       -0.18      0.37 o 
   5  -5   4        0.16       -0.20      0.42 o 
  -4  -4   4        6.96        6.31      0.96 o 
  -3  -4   4        3.11        4.59      0.76 o 
  -2  -4   4        4.58        4.74      0.70 o 
  -1  -4   4        6.00        5.81      0.36 o 
   0  -4   4        1.17        1.63      0.35 o 
   1  -4   4       83.26       82.68      3.08 o 
   2  -4   4        5.68        6.40      0.41 o 
   3  -4   4      387.95      380.43      6.43 o 
   4  -4   4        5.43        4.75      0.69 o 
   5  -4   4       30.75       33.13      1.26 o 
  -5  -3   4       18.15       16.30      1.43 o 
  -4  -3   4       14.91       15.07      1.28 o 
  -3  -3   4       18.21       14.36      1.12 o 
  -2  -3   4       16.43       17.44      1.07 o 
  -1  -3   4       52.79       60.89      1.11 o 
   0  -3   4       51.28       50.71      1.04 o 
   1  -3   4        1.92        2.48      0.27 o 
   2  -3   4     2022.27     1959.75     25.51 o 
   3  -3   4      101.78      107.28      2.56 o 
   4  -3   4      112.35      107.88      2.10 o 
   5  -3   4      100.33       93.90      2.12 o 
  -5  -2   4        2.97        3.48      0.82 o 
  -4  -2   4      111.61       95.32      2.91 o 
  -3  -2   4        0.28        0.02      0.39 o 
  -2  -2   4       51.29       55.12      1.78 o 
  -1  -2   4      442.69      459.77      5.07 o 
   0  -2   4      250.56      241.24      2.80 o 
   1  -2   4       95.60       97.76      1.47 o 
   2  -2   4      431.84      425.11      9.06 o 
   3  -2   4       55.00       51.78      1.19 o 
   4  -2   4      437.20      442.18      5.31 o 
   5  -2   4        9.95        9.49      0.69 o 
   6  -2   4        9.82       10.31      1.13 o 
  -5  -1   4        5.73        5.35      0.89 o 
  -4  -1   4       15.84       15.11      1.12 o 
  -3  -1   4        3.56        4.70      0.66 o 
  -2  -1   4        0.31        1.25      0.40 o 
  -1  -1   4      258.67      268.84      2.96 o 
   0  -1   4      333.74      307.69      3.35 o 
   1  -1   4        4.87        6.18      0.30 o 
   2  -1   4        7.24        7.73      1.36 o 
   3  -1   4       25.32       24.31      0.75 o 
   4  -1   4       14.41       14.33      0.69 o 
   5  -1   4       36.20       32.90      1.14 o 
   6  -1   4       15.03       14.52      0.90 o 
  -5   0   4      105.13       99.23      4.48 o 
  -4   0   4        0.18        0.04      0.38 o 
  -3   0   4        7.68        8.61      0.77 o 
  -2   0   4      543.91      568.99      8.50 o 
  -1   0   4       28.73       29.02      0.79 o 
   0   0   4       74.34       73.66      1.52 o 
   1   0   4      115.06      111.82      1.73 o 
   2   0   4      396.97      416.69     10.82 o 
   3   0   4        0.09        0.44      0.18 o 
   4   0   4       32.05       31.43      1.51 o 
   5   0   4      351.58      359.02      4.63 o 
   6   0   4       55.50       62.49      1.78 o 
  -5   1   4        1.65        0.98      0.60 o 
  -4   1   4        6.58        5.79      0.82 o 
  -3   1   4        0.39        0.47      0.37 o 
  -2   1   4        1.27        1.18      0.35 o 
  -1   1   4        0.06       -0.22      0.14 o 
   0   1   4       21.45       19.06      0.70 o 
   1   1   4       46.65       46.09      1.26 o 
   2   1   4       18.75       22.34      0.53 o 
   3   1   4      156.63      153.74      2.10 o 
   4   1   4       33.43       35.94      1.11 o 
   5   1   4        3.95        3.90      0.64 o 
  -5   2   4        0.07       -0.55      0.37 o 
  -4   2   4        9.44        9.19      0.61 o 
  -3   2   4       64.83       57.61      1.25 o 
  -2   2   4       11.66        9.74      0.47 o 
  -1   2   4       26.59       16.96      0.41 o 
   0   2   4      908.66      870.47     11.02 o 
   1   2   4        0.70        0.97      0.26 o 
   2   2   4      441.34      454.66      7.09 o 
   3   2   4      952.67     1020.35     14.75 o 
   4   2   4        9.85        9.76      1.24 o 
   5   2   4      189.13      201.31      3.02 o 
  -5   3   4        8.90       10.18      1.15 o 
  -4   3   4      227.97      228.68      3.20 o 
  -3   3   4       44.98       41.45      1.02 o 
  -2   3   4       46.92       54.04      1.05 o 
  -1   3   4      585.37      590.68      6.04 o 
   0   3   4        5.63        5.43      0.54 o 
   1   3   4       19.16       20.91      0.49 o 
   2   3   4      561.42      636.08      9.53 o 
   3   3   4       65.92       70.38      1.98 o 
   4   3   4       30.35       31.93      1.05 o 
   5   3   4       43.59       47.05      1.29 o 
  -5   4   4        2.53        2.13      0.71 o 
  -4   4   4       27.98       29.59      1.57 o 
  -3   4   4        0.59        0.24      0.29 o 
  -2   4   4        6.00        6.18      0.63 o 
  -1   4   4       65.38       72.29      1.79 o 
   0   4   4      315.94      362.39      3.97 o 
   1   4   4       22.17       25.47      0.64 o 
   2   4   4      259.65      281.48      4.91 o 
   3   4   4        4.68        5.24      0.44 o 
   4   4   4       42.83       43.69      1.25 o 
   5   4   4       11.89       11.27      1.20 o 
  -5   5   4      150.84      164.03      4.47 o 
  -4   5   4      202.15      197.71      4.61 o 
  -3   5   4       15.16       13.94      1.03 o 
  -2   5   4      129.25      143.51      2.49 o 
  -1   5   4        8.72        7.88      0.62 o 
   0   5   4      107.05      118.54      1.82 o 
   1   5   4       86.01      103.33      1.63 o 
   2   5   4       17.93       19.36      1.02 o 
   3   5   4       21.23       22.38      0.85 o 
   4   5   4       12.43       10.37      0.67 o 
   5   5   4        1.34        1.13      0.63 o 
  -4   6   4        1.89        1.47      0.61 o 
  -3   6   4        5.29        5.67      0.80 o 
  -2   6   4      161.35      155.05      3.49 o 
  -1   6   4       77.36       71.65      2.01 o 
   0   6   4       23.13       24.21      1.08 o 
   1   6   4      243.14      253.90      3.25 o 
   2   6   4       76.36       82.66      2.29 o 
   3   6   4        8.79        7.03      0.56 o 
   4   6   4        2.70        1.58      0.61 o 
   5   6   4        1.72        1.58      0.68 o 
  -4   7   4        7.88        8.65      1.05 o 
  -3   7   4       23.18       21.16      1.35 o 
  -2   7   4      207.70      197.21      4.27 o 
  -1   7   4        0.58        0.76      0.40 o 
   0   7   4      238.56      243.55      4.55 o 
   1   7   4      237.12      252.35      3.40 o 
   2   7   4       14.60       16.42      1.10 o 
   3   7   4      181.26      155.43      2.65 o 
   4   7   4        0.86        0.01      0.49 o 
  -4   8   4       18.32       19.34      1.50 o 
  -3   8   4        3.25        4.20      0.77 o 
  -2   8   4        9.55        8.45      0.93 o 
  -1   8   4        0.07       -0.05      0.36 o 
   0   8   4        1.83        2.30      0.54 o 
   1   8   4       54.74       56.04      1.97 o 
   3   8   4       47.45       45.96      2.09 o 
   4   8   4       10.01        8.50      1.15 o 
  -3   9   4        1.23        1.78      0.64 o 
  -2   9   4       15.52       15.65      1.26 o 
  -1   9   4      506.60      530.98      9.01 o 
   0   9   4       69.29       68.83      2.37 o 
   1   9   4        6.98        7.28      0.89 o 
  -2  10   4       51.08       47.54      2.25 o 
  -1  10   4      310.17      327.64      6.63 o 
   0  10   4       62.81       67.54      2.53 o 
   1  10   4      105.53      105.54      3.20 o 
  -2  -8   5       16.78       19.93      1.53 o 
  -1  -8   5       16.08       16.36      1.30 o 
   1  -8   5       50.97       52.55      2.31 o 
   2  -8   5       19.32       20.45      1.50 o 
  -3  -7   5       62.63       57.68      2.57 o 
  -2  -7   5       21.91       22.85      1.50 o 
  -1  -7   5      218.13      227.37      4.88 o 
   0  -7   5       33.44       34.00      1.52 o 
   1  -7   5       45.03       48.39      2.07 o 
   2  -7   5        0.00        0.38      0.42 o 
   3  -7   5        1.84        1.45      0.61 o 
  -3  -6   5        0.18        0.43      0.52 o 
  -2  -6   5       76.23       76.81      2.63 o 
  -1  -6   5        0.37        0.21      0.40 o 
   0  -6   5        5.55        6.85      0.75 o 
   1  -6   5        1.49        1.87      0.36 o 
   2  -6   5      114.50      130.85      3.38 o 
   3  -6   5      146.77      141.02      3.63 o 
   4  -6   5        0.36        0.27      0.48 o 
  -4  -5   5        3.52        3.44      0.87 o 
  -3  -5   5        1.15        1.58      0.63 o 
  -2  -5   5        3.36        4.45      0.77 o 
  -1  -5   5       32.60       29.47      1.44 o 
   0  -5   5        4.59        4.93      0.63 o 
   1  -5   5       45.67       45.57      1.14 o 
   2  -5   5      105.72      108.57      2.57 o 
   3  -5   5      161.32      152.70      3.61 o 
   4  -5   5      110.54      100.34      2.96 o 
   5  -5   5       23.20       27.25      1.24 o 
  -4  -4   5        3.18        1.70      0.69 o 
  -3  -4   5       44.54       40.04      1.88 o 
  -2  -4   5        9.76       10.86      0.98 o 
  -1  -4   5        6.08        5.25      0.36 o 
   0  -4   5        1.41        1.23      0.27 o 
   1  -4   5        2.71        2.77      0.34 o 
   2  -4   5      137.22      141.53      2.08 o 
   3  -4   5     1266.73     1226.25     17.03 o 
   4  -4   5      161.85      163.15      2.83 o 
   5  -4   5        9.29        8.33      0.74 o 
  -4  -3   5       26.14       22.02      1.48 o 
  -3  -3   5        1.97        1.16      0.56 o 
  -2  -3   5        5.26        6.26      0.77 o 
  -1  -3   5        0.00       -0.09      0.14 o 
   0  -3   5      496.32      493.55      6.80 o 
   1  -3   5      108.55      112.35      2.12 o 
   2  -3   5       20.45       19.31      0.74 o 
   3  -3   5        4.70        4.52      0.55 o 
   4  -3   5       67.72       65.65      1.60 o 
   5  -3   5        0.56        0.46      0.35 o 
  -5  -2   5        0.73        2.00      0.72 o 
  -4  -2   5       97.76       77.33      2.66 o 
  -3  -2   5       34.80       35.37      1.65 o 
  -2  -2   5        1.34        2.41      0.54 o 
  -1  -2   5      764.59      817.73      8.96 o 
   0  -2   5        0.63        0.52      0.19 o 
   1  -2   5      621.07      626.33      7.76 o 
   2  -2   5     1480.34     1499.54     18.82 o 
   3  -2   5        8.17        6.35      0.46 o 
   4  -2   5      159.30      164.91      3.49 o 
   5  -2   5       56.21       60.27      1.61 o 
  -5  -1   5       20.96       15.36      1.34 o 
  -4  -1   5       53.23       43.69      1.90 o 
  -3  -1   5        0.61        1.10      0.49 o 
  -2  -1   5      118.39      126.99      2.95 o 
  -1  -1   5       17.07       15.45      1.06 o 
   0  -1   5        2.68        2.72      0.27 o 
   1  -1   5      682.21      704.70      6.97 o 
   2  -1   5        8.59        8.25      1.02 o 
   3  -1   5       21.62       20.58      0.69 o 
   4  -1   5      141.10      134.73      2.25 o 
   5  -1   5       25.59       24.08      0.98 o 
   6  -1   5        3.26        4.44      0.89 o 
  -5   0   5        5.91        8.43      0.75 o 
  -4   0   5        2.51        3.66      0.69 o 
  -3   0   5        0.44        0.51      0.44 o 
  -2   0   5       59.79       70.65      1.98 o 
  -1   0   5       93.12       98.98      1.44 o 
   0   0   5        0.07        0.19      0.16 o 
   1   0   5       76.04       73.56      1.06 o 
   2   0   5      134.54      146.20      2.37 o 
   3   0   5       71.42       82.22      1.42 o 
   4   0   5       88.41       89.40      1.69 o 
   5   0   5        6.80        7.05      0.62 o 
   6   0   5      126.55      129.79      3.85 o 
  -5   1   5        0.48       -0.06      0.33 o 
  -4   1   5        5.48        5.22      0.53 o 
  -3   1   5       11.48       11.64      0.92 o 
  -2   1   5       65.80       73.98      1.98 o 
  -1   1   5       88.57       88.11      1.55 o 
   0   1   5     1153.74     1130.94     15.67 o 
   1   1   5      121.86      114.91      2.41 o 
   2   1   5      208.51      239.78      2.69 o 
   3   1   5       80.67       84.59      2.24 o 
   4   1   5        4.89        5.61      0.53 o 
   5   1   5       34.99       36.38      2.14 o 
   6   1   5      169.57      186.68      4.72 o 
  -5   2   5        0.41       -0.49      0.41 o 
  -4   2   5       17.33       17.54      0.94 o 
  -3   2   5        1.97        1.94      0.47 o 
  -2   2   5        5.42        5.23      0.47 o 
  -1   2   5        8.55        8.20      0.33 o 
   0   2   5      406.55      451.06      7.40 o 
   1   2   5        0.68        0.64      0.26 o 
   2   2   5        2.66        2.47      0.18 o 
   3   2   5      100.54      102.35      1.56 o 
   4   2   5       55.59       56.87      1.25 o 
   5   2   5        0.94        0.83      0.47 o 
  -5   3   5        3.87        5.02      0.93 o 
  -4   3   5       13.22       14.38      0.76 o 
  -3   3   5      254.44      249.69      3.25 o 
  -2   3   5       11.17        9.17      0.48 o 
  -1   3   5     1517.32     1561.21     14.78 o 
   0   3   5     1470.36     1568.49     14.74 o 
   1   3   5       43.54       40.02      1.06 o 
   2   3   5      695.30      731.18     10.94 o 
   3   3   5       12.48       10.71      0.82 o 
   4   3   5        0.27        1.06      0.43 o 
   5   3   5       90.43       97.23      2.86 o 
  -5   4   5        3.67        3.62      0.85 o 
  -4   4   5      231.38      239.16      5.18 o 
  -3   4   5       36.94       36.33      0.99 o 
  -2   4   5      119.00      111.60      1.73 o 
  -1   4   5      231.31      256.40      3.16 o 
   0   4   5        5.03        3.90      0.39 o 
   1   4   5       72.59       79.11      1.26 o 
   2   4   5        8.80        6.95      0.67 o 
   3   4   5        5.94        6.66      0.69 o 
   4   4   5        1.78        1.75      0.50 o 
   5   4   5        3.66        3.81      0.69 o 
  -5   5   5        4.17        4.37      0.94 o 
  -4   5   5      103.13      103.10      3.18 o 
  -3   5   5      404.64      421.66      7.31 o 
  -2   5   5      178.44      172.01      2.31 o 
  -1   5   5        8.11       11.92      0.76 o 
   0   5   5      205.49      207.56      2.70 o 
   1   5   5      329.88      360.72      4.06 o 
   2   5   5       37.05       36.79      1.46 o 
   3   5   5        0.68        1.51      0.44 o 
   4   5   5       40.81       37.27      1.60 o 
  -4   6   5        1.16        2.89      0.77 o 
  -3   6   5       31.41       28.89      1.52 o 
  -2   6   5        0.12        0.32      0.34 o 
  -1   6   5      207.60      201.40      3.91 o 
   0   6   5       10.19        7.39      0.48 o 
   1   6   5        0.05        0.08      0.19 o 
   2   6   5       64.73       60.16      2.00 o 
   3   6   5       59.32       53.08      1.90 o 
   4   6   5        9.29        8.20      0.85 o 
  -4   7   5       27.64       30.37      1.79 o 
  -3   7   5        0.02        0.20      0.39 o 
  -2   7   5      310.52      299.94      5.68 o 
  -1   7   5      278.23      277.93      5.14 o 
   0   7   5        3.07        3.61      0.54 o 
   1   7   5        2.60        2.69      0.38 o 
   2   7   5      125.43      132.25      3.34 o 
   3   7   5       43.20       38.66      1.69 o 
  -3   8   5        8.24        5.89      0.87 o 
  -2   8   5       75.57       71.64      2.43 o 
  -1   8   5       14.48       15.19      1.07 o 
   0   8   5     1203.30     1241.81     17.36 o 
   1   8   5        4.09        3.69      0.61 o 
   2   8   5       49.53       44.14      1.88 o 
   3   8   5       26.48       19.46      1.32 o 
  -3   9   5       25.57       32.30      1.83 o 
  -2   9   5        8.78        9.02      1.03 o 
  -1   9   5      512.77      550.86      9.25 o 
   0   9   5      119.92      125.25      3.30 o 
   1   9   5       58.24       65.06      2.25 o 
  -2  10   5        7.10        8.30      1.06 o 
  -1  10   5       47.88       53.97      2.27 o 
   0  10   5       38.39       40.09      1.94 o 
   1  10   5       24.37       28.01      1.62 o 
  -1  -8   6      175.78      180.67      4.46 o 
   1  -8   6        2.44        3.03      0.80 o 
   2  -8   6      124.58      130.44      3.90 o 
  -2  -7   6        5.73        7.46      1.01 o 
  -1  -7   6       77.85       77.00      2.63 o 
   0  -7   6        0.32       -0.24      0.39 o 
   1  -7   6      150.01      161.40      4.14 o 
   2  -7   6       80.42       83.84      2.85 o 
   3  -7   6        6.62        6.83      0.95 o 
  -3  -6   6        0.20        0.16      0.54 o 
  -2  -6   6        9.85        8.21      1.00 o 
  -1  -6   6        7.68        7.26      0.89 o 
   0  -6   6        6.53        7.18      0.55 o 
   1  -6   6        4.26        5.93      0.54 o 
   2  -6   6        0.01        0.29      0.43 o 
   3  -6   6       47.54       50.96      2.10 o 
   4  -6   6      140.67      135.18      2.81 o 
  -3  -5   6        9.30        6.99      1.01 o 
  -2  -5   6        0.36        1.16      0.54 o 
  -1  -5   6       64.57       61.46      2.17 o 
   0  -5   6      104.37      104.50      1.87 o 
   1  -5   6        8.77        9.87      0.50 o 
   2  -5   6      333.11      334.65      4.10 o 
   3  -5   6       81.01       81.87      1.90 o 
   4  -5   6      120.88      111.09      2.39 o 
  -4  -4   6        3.47        4.67      0.94 o 
  -3  -4   6       60.08       52.93      2.23 o 
  -2  -4   6       45.05       41.81      1.85 o 
  -1  -4   6       17.62       18.39      1.17 o 
   0  -4   6      281.79      297.83      3.72 o 
   1  -4   6       63.45       65.88      1.24 o 
   2  -4   6       71.26       75.16      1.25 o 
   3  -4   6      945.53      908.41      9.71 o 
   4  -4   6       19.76       19.83      1.94 o 
   5  -4   6        1.47        1.28      0.45 o 
  -4  -3   6        3.98        2.83      0.75 o 
  -3  -3   6       55.16       50.57      2.13 o 
  -2  -3   6        0.01        0.64      0.47 o 
  -1  -3   6      127.51      138.21      1.97 o 
   0  -3   6      361.60      367.85      5.94 o 
   1  -3   6      268.74      280.97      2.83 o 
   2  -3   6      222.86      222.43      4.10 o 
   3  -3   6       67.13       67.71      2.82 o 
   4  -3   6       34.94       34.22      1.15 o 
   5  -3   6        6.15        5.98      0.88 o 
  -4  -2   6        1.62        1.07      0.57 o 
  -3  -2   6       26.01       22.67      1.42 o 
  -2  -2   6        0.95       -0.21      0.42 o 
  -1  -2   6       86.36       83.95      1.38 o 
   0  -2   6       20.52       18.38      0.64 o 
   1  -2   6        8.81        9.10      0.39 o 
   2  -2   6        5.99        5.09      0.39 o 
   3  -2   6       26.71       26.46      0.95 o 
   4  -2   6       37.13       36.15      1.13 o 
   5  -2   6       22.67       20.95      0.96 o 
  -5  -1   6        0.27        0.61      0.62 o 
  -4  -1   6       41.92       30.83      1.65 o 
  -3  -1   6       45.15       43.43      1.83 o 
  -2  -1   6       16.76       16.10      1.07 o 
  -1  -1   6      131.73      137.27      1.90 o 
   0  -1   6        0.56        5.33      0.59 o 
   1  -1   6      273.33      279.08      3.18 o 
   2  -1   6      131.49      145.14      4.51 o 
   3  -1   6       16.09       14.95      0.70 o 
   4  -1   6       35.43       34.13      1.04 o 
   5  -1   6       10.47        9.48      0.67 o 
  -5   0   6       15.85       14.16      0.95 o 
  -4   0   6        0.27        0.66      0.52 o 
  -3   0   6       18.19       18.93      1.22 o 
  -2   0   6       63.30       63.58      2.00 o 
  -1   0   6        0.08        0.12      0.16 o 
   0   0   6        0.01        0.27      0.17 o 
   1   0   6        0.01       -0.13      0.23 o 
   2   0   6        0.05        0.04      0.28 o 
   3   0   6        3.40        2.51      0.28 o 
   4   0   6       26.25       26.54      0.87 o 
   5   0   6       18.83       18.82      1.34 o 
   6   0   6        2.03        2.18      0.72 o 
  -5   1   6       17.47       15.28      1.26 o 
  -4   1   6      172.74      174.53      2.91 o 
  -3   1   6       28.12       26.60      1.34 o 
  -2   1   6      441.25      416.61      6.77 o 
  -1   1   6      308.07      349.33      3.96 o 
   0   1   6      100.78       89.89      2.03 o 
   1   1   6      454.62      456.73      7.19 o 
   2   1   6        1.76        3.16      0.22 o 
   3   1   6      382.64      410.79      4.51 o 
   4   1   6       47.68       52.16      1.25 o 
   5   1   6        2.05        1.85      0.64 o 
   6   1   6      252.32      284.52      6.32 o 
  -5   2   6       37.88       33.29      1.92 o 
  -4   2   6       22.49       24.44      0.98 o 
  -3   2   6      284.97      278.67      4.56 o 
  -2   2   6       60.20       63.33      1.51 o 
  -1   2   6      514.02      517.49      4.43 o 
   0   2   6      424.52      455.48      4.68 o 
   1   2   6        4.66        5.00      0.52 o 
   2   2   6       66.23       71.83      2.03 o 
   3   2   6       43.68       47.30      1.85 o 
   4   2   6        5.85        4.91      0.69 o 
   5   2   6        2.66        2.41      0.64 o 
   6   2   6        0.40       -0.14      0.54 o 
  -5   3   6       18.42       16.43      1.43 o 
  -4   3   6       24.91       26.32      1.02 o 
  -3   3   6     1200.91     1188.35     14.63 o 
  -2   3   6        0.02        0.54      0.68 o 
  -1   3   6        7.08        8.93      0.49 o 
   0   3   6       97.54      103.19      1.49 o 
   1   3   6      159.80      179.32      2.44 o 
   2   3   6       53.18       56.91      1.82 o 
   3   3   6      123.52      136.86      1.89 o 
   4   3   6        1.51        0.99      0.46 o 
   5   3   6        1.77        1.20      0.53 o 
  -5   4   6        0.12        0.22      0.54 o 
  -4   4   6      856.35      899.42     13.86 o 
  -3   4   6      426.73      423.50      7.03 o 
  -2   4   6        0.35       -0.13      0.20 o 
  -1   4   6       96.74      115.93      3.01 o 
   0   4   6      479.27      515.86      5.42 o 
   1   4   6        2.46        3.69      0.25 o 
   2   4   6       59.69       65.88      2.00 o 
   3   4   6        0.98        1.35      0.44 o 
   4   4   6       46.53       43.67      1.78 o 
   5   4   6        6.12        6.22      0.88 o 
  -4   5   6        2.20        1.62      0.62 o 
  -3   5   6        5.88        4.85      0.76 o 
  -2   5   6      487.69      481.09      5.27 o 
  -1   5   6       39.28       36.92      1.32 o 
   0   5   6        3.48        2.70      0.34 o 
   1   5   6       48.41       54.74      1.08 o 
   2   5   6       73.46       71.51      2.18 o 
   3   5   6        0.98        0.97      0.42 o 
   4   5   6        5.74        5.17      0.74 o 
  -4   6   6        1.38        1.55      0.60 o 
  -3   6   6       57.86       61.30      2.24 o 
  -2   6   6      235.55      229.32      4.57 o 
  -1   6   6       26.02       24.81      1.15 o 
   0   6   6        0.12        0.00      0.19 o 
   1   6   6     1048.95     1066.85     24.56 o 
   2   6   6       21.40       22.27      1.26 o 
   3   6   6       20.81       18.22      1.18 o 
   4   6   6      133.39      120.09      3.24 o 
  -4   7   6       55.69       60.29      2.53 o 
  -3   7   6        4.76        5.26      0.82 o 
  -2   7   6        1.49        1.79      0.52 o 
  -1   7   6      278.20      264.85      4.93 o 
   0   7   6      130.59      132.57      2.26 o 
   1   7   6        1.24        1.95      0.54 o 
   2   7   6       28.92       30.41      1.52 o 
   3   7   6        8.38        5.35      0.80 o 
   4   7   6       12.21       12.63      1.12 o 
  -3   8   6       18.48       17.18      1.30 o 
  -2   8   6       15.72       16.80      1.18 o 
  -1   8   6      117.42      113.75      2.98 o 
   0   8   6      565.94      587.20      9.15 o 
   1   8   6        0.08        0.07      0.27 o 
   2   8   6        0.03       -0.34      0.42 o 
   3   8   6      102.97       90.95      2.88 o 
  -3   9   6      129.89      132.94      3.86 o 
  -2   9   6        3.36        3.53      0.74 o 
  -1   9   6      258.88      271.20      5.49 o 
   0   9   6       18.29       17.96      1.18 o 
   1   9   6       11.44       15.27      1.07 o 
   2   9   6        7.16        4.56      0.82 o 
   3   9   6        3.54        3.14      0.78 o 
  -2  10   6        1.73        2.30      0.72 o 
  -1  10   6        2.79        2.76      0.72 o 
   0  10   6       12.41       11.80      1.14 o 
   1  10   6        0.06        0.06      0.44 o 
  -1  -7   7      113.89      110.91      3.34 o 
   0  -7   7        0.38        0.54      0.54 o 
   1  -7   7        4.59        5.26      1.08 o 
   2  -7   7      140.23      146.98      2.88 o 
   3  -7   7        2.12        3.38      0.62 o 
  -2  -6   7       43.31       39.56      2.02 o 
  -1  -6   7       33.69       32.34      1.72 o 
   0  -6   7        0.26        0.08      0.45 o 
   1  -6   7       48.12       49.63      1.19 o 
   2  -6   7       85.21       85.93      2.01 o 
   3  -6   7        0.06        0.80      0.42 o 
  -3  -5   7        5.30        3.64      0.84 o 
  -2  -5   7       44.10       45.78      2.10 o 
  -1  -5   7        3.55        3.62      0.71 o 
   0  -5   7       33.29       34.85      1.54 o 
   1  -5   7        8.18        8.46      0.50 o 
   2  -5   7       10.09       11.00      0.57 o 
   3  -5   7      351.15      346.16      4.76 o 
   4  -5   7       34.99       36.00      1.37 o 
  -3  -4   7        5.73        3.97      0.84 o 
  -2  -4   7       25.06       24.41      1.49 o 
  -1  -4   7       17.51       19.51      1.30 o 
   0  -4   7       93.38       95.66      3.15 o 
   1  -4   7       41.32       41.34      0.98 o 
   2  -4   7        3.22        3.00      0.34 o 
   3  -4   7        7.04        5.21      0.55 o 
   4  -4   7       26.09       23.68      1.84 o 
   5  -4   7        0.30       -0.16      0.52 o 
  -4  -3   7        1.60        1.52      0.68 o 
  -3  -3   7      228.42      194.82      4.70 o 
  -2  -3   7       17.85       17.86      1.26 o 
  -1  -3   7       20.37       20.67      1.27 o 
   0  -3   7      280.71      287.51      3.63 o 
   1  -3   7       47.42       54.10      1.01 o 
   2  -3   7       30.27       34.15      0.81 o 
   3  -3   7       69.36       66.12      1.54 o 
   4  -3   7       10.37        9.09      0.66 o 
   5  -3   7        4.20        5.20      0.97 o 
  -4  -2   7       64.58       54.57      2.36 o 
  -3  -2   7       86.03       82.24      2.76 o 
  -2  -2   7       24.25       22.65      1.37 o 
  -1  -2   7       14.34       15.24      0.61 o 
   0  -2   7       13.70       17.92      0.72 o 
   1  -2   7        4.57        6.64      0.46 o 
   2  -2   7        5.64        7.18      0.45 o 
   3  -2   7        0.31        0.65      0.50 o 
   4  -2   7        7.40        6.25      0.64 o 
   5  -2   7        0.80       -0.18      0.47 o 
  -4  -1   7       10.40        9.53      1.07 o 
  -3  -1   7       45.06       46.28      1.95 o 
  -2  -1   7       31.52       29.33      1.49 o 
  -1  -1   7       72.03       77.55      1.37 o 
   0  -1   7       12.51       13.32      1.17 o 
   1  -1   7       73.78       74.67      2.04 o 
   2  -1   7       70.29       62.30      1.18 o 
   3  -1   7        0.55        0.77      0.49 o 
   4  -1   7       26.38       26.06      0.91 o 
   5  -1   7       22.65       23.53      1.59 o 
  -4   0   7        6.43        6.76      0.92 o 
  -3   0   7        0.28        0.42      0.48 o 
  -2   0   7        8.21        9.89      0.94 o 
  -1   0   7      160.59      157.81      2.21 o 
   0   0   7        2.14        2.78      0.32 o 
   1   0   7      372.01      336.55      5.72 o 
   2   0   7        2.36        4.12      0.28 o 
   3   0   7        5.48        6.84      0.70 o 
   4   0   7       20.28       20.41      1.33 o 
   5   0   7        6.70        6.50      0.93 o 
  -5   1   7        6.63        6.99      0.73 o 
  -4   1   7       13.17       13.28      0.92 o 
  -3   1   7       84.20       84.37      2.54 o 
  -2   1   7      384.28      363.18      6.27 o 
  -1   1   7       39.66       40.60      0.98 o 
   0   1   7      154.62      156.02      3.11 o 
   1   1   7      358.74      383.71      6.37 o 
   2   1   7        1.02        0.75      0.35 o 
   3   1   7       16.10       15.32      0.76 o 
   4   1   7      160.36      170.29      4.14 o 
   5   1   7        2.19        2.23      0.67 o 
  -5   2   7       36.34       44.40      2.25 o 
  -4   2   7      185.54      192.84      3.15 o 
  -3   2   7      165.34      161.97      3.27 o 
  -2   2   7      294.48      279.87      3.56 o 
  -1   2   7      123.67      122.25      1.51 o 
   0   2   7     1391.66     1497.58     14.13 o 
   1   2   7        6.91        6.37      0.62 o 
   2   2   7        9.00        7.93      0.72 o 
   3   2   7      167.05      173.54      3.86 o 
   4   2   7        2.67        2.45      0.59 o 
   5   2   7        2.51        2.80      0.71 o 
  -4   3   7        9.80       10.24      0.81 o 
  -3   3   7      150.38      154.05      3.98 o 
  -2   3   7      164.04      166.02      2.44 o 
  -1   3   7       34.28       41.08      0.80 o 
   0   3   7        0.08        0.38      0.16 o 
   1   3   7        2.66        3.63      0.52 o 
   2   3   7        3.55        4.24      0.59 o 
   3   3   7        8.62       10.25      0.91 o 
   4   3   7        6.81        7.14      0.84 o 
   5   3   7        0.22        0.28      0.46 o 
  -4   4   7        8.93       11.57      1.17 o 
  -3   4   7       15.83       16.70      0.85 o 
  -2   4   7      265.16      261.00      3.35 o 
  -1   4   7        0.42        0.29      0.49 o 
   0   4   7        0.28        0.20      0.16 o 
   1   4   7       29.07       30.69      0.99 o 
   2   4   7      100.29       94.75      2.57 o 
   3   4   7        0.77        1.45      0.49 o 
   4   4   7        0.44        0.26      0.42 o 
   5   4   7       26.45       24.23      1.50 o 
  -4   5   7       70.99       71.67      2.67 o 
  -3   5   7      111.49      108.06      3.04 o 
  -2   5   7        1.49        1.47      0.33 o 
  -1   5   7       88.96       86.50      3.10 o 
   0   5   7       10.68       11.82      0.63 o 
   1   5   7      182.49      170.63      2.27 o 
   2   5   7        0.01        1.23      0.45 o 
   3   5   7        0.71        0.39      0.37 o 
   4   5   7       24.74       21.40      1.32 o 
   5   5   7        0.54        0.44      0.51 o 
  -4   6   7       10.82       14.09      1.30 o 
  -3   6   7        1.15        0.31      0.43 o 
  -2   6   7       92.21       86.96      2.50 o 
  -1   6   7       59.23       58.02      1.79 o 
   0   6   7        0.02       -0.01      0.19 o 
   1   6   7      413.26      433.42      4.91 o 
   2   6   7      142.32      139.41      3.51 o 
   3   6   7       37.53       32.76      1.60 o 
   4   6   7       64.92       56.18      2.21 o 
  -4   7   7        1.45        1.47      0.67 o 
  -3   7   7        1.48        1.64      0.59 o 
  -2   7   7      158.76      145.53      3.54 o 
  -1   7   7       22.04       23.19      1.20 o 
   0   7   7      329.60      327.13      4.17 o 
   1   7   7      377.99      385.58      4.65 o 
   2   7   7       85.17       85.20      2.73 o 
   3   7   7       44.15       39.94      1.86 o 
   4   7   7       50.28       49.18      2.10 o 
  -3   8   7        2.05        1.43      0.57 o 
  -2   8   7        0.01       -0.28      0.37 o 
  -1   8   7        0.27        0.31      0.35 o 
   0   8   7        8.28        8.57      0.82 o 
   1   8   7       21.98       22.18      0.91 o 
   2   8   7        2.56        2.61      0.69 o 
   3   8   7       75.15       80.05      2.78 o 
  -2   9   7        0.00       -0.24      0.41 o 
  -1   9   7        0.02       -0.23      0.42 o 
   0   9   7      144.51      153.80      3.64 o 
   1   9   7        4.94        3.74      0.64 o 
   2   9   7        0.85        1.30      0.64 o 
   3   9   7       37.11       40.65      2.07 o 
  -1  10   7        2.12        2.26      0.68 o 
   0  10   7        1.66        0.98      0.54 o 
   0  -7   8       12.79       13.26      1.22 o 
   2  -7   8       12.74       11.77      0.90 o 
  -2  -6   8        4.15        3.42      0.86 o 
  -1  -6   8        7.08        6.69      0.97 o 
   0  -6   8        1.99        2.39      0.69 o 
   1  -6   8        0.18        0.12      0.34 o 
   2  -6   8        0.37        0.26      0.37 o 
   3  -6   8       26.02       26.72      1.20 o 
  -3  -5   8        0.21        1.13      0.64 o 
  -2  -5   8       83.31       81.30      2.93 o 
  -1  -5   8        5.30        5.58      0.87 o 
   0  -5   8        6.81        7.64      0.93 o 
   1  -5   8      213.46      214.81      3.23 o 
   2  -5   8        5.78        5.82      0.59 o 
   3  -5   8       23.04       21.81      1.04 o 
   4  -5   8      243.52      242.25      3.96 o 
  -3  -4   8        1.59        1.27      0.64 o 
  -2  -4   8        1.77        1.92      0.69 o 
  -1  -4   8        0.82        1.10      0.57 o 
   0  -4   8       94.78      102.19      2.72 o 
   1  -4   8        0.02        0.02      0.28 o 
   2  -4   8        4.63        5.04      0.41 o 
   3  -4   8       21.28       22.39      1.00 o 
   4  -4   8        5.28        3.90      0.55 o 
  -3  -3   8       45.38       39.74      2.04 o 
  -2  -3   8        0.71        0.26      0.49 o 
  -1  -3   8        0.23        0.19      0.47 o 
   0  -3   8       81.08       84.78      1.67 o 
   1  -3   8       17.11       17.95      1.02 o 
   2  -3   8        0.29        0.65      0.24 o 
   3  -3   8       36.74       35.68      1.12 o 
   4  -3   8        1.96        2.37      0.74 o 
   5  -3   8        4.24        6.22      1.07 o 
  -4  -2   8        2.03        1.02      0.63 o 
  -3  -2   8        1.26        2.26      0.72 o 
  -2  -2   8      160.13      149.03      3.82 o 
  -1  -2   8        9.61        9.43      1.13 o 
   0  -2   8       15.73       16.76      0.70 o 
   1  -2   8        1.18        1.44      0.32 o 
   2  -2   8       46.34       46.50      1.14 o 
   3  -2   8        0.90        0.78      0.74 o 
   4  -2   8        3.43        3.44      0.77 o 
   5  -2   8        2.02        4.29      0.92 o 
  -4  -1   8       39.97       38.56      2.00 o 
  -3  -1   8        7.02        6.89      0.95 o 
  -2  -1   8       95.25       94.72      2.86 o 
  -1  -1   8       25.73       24.23      0.95 o 
   0  -1   8        0.46        0.45      0.24 o 
   1  -1   8        3.62        4.30      0.57 o 
   2  -1   8       68.39       70.28      1.32 o 
   3  -1   8        2.03        1.85      0.39 o 
   4  -1   8        0.97        0.88      0.52 o 
   5  -1   8       96.18       97.14      3.36 o 
  -4   0   8      124.78      122.19      3.59 o 
  -3   0   8       31.61       33.24      1.70 o 
  -2   0   8      210.16      203.64      4.42 o 
  -1   0   8      681.99      673.36      7.18 o 
   0   0   8       20.47       23.10      0.79 o 
   1   0   8      412.73      410.64      6.85 o 
   2   0   8      129.48      126.20      1.76 o 
   3   0   8        3.89        1.73      0.54 o 
   4   0   8      181.28      176.10      4.39 o 
   5   0   8        6.97        7.15      1.02 o 
  -4   1   8       67.98       73.83      1.90 o 
  -3   1   8        2.27        1.95      0.63 o 
  -2   1   8      200.35      200.67      2.78 o 
  -1   1   8       95.66      106.74      3.05 o 
   0   1   8        0.12        0.35      0.28 o 
   1   1   8       33.33       36.87      1.44 o 
   2   1   8       13.57       11.20      0.86 o 
   3   1   8       27.17       24.22      1.35 o 
   4   1   8        9.17        8.80      0.97 o 
   5   1   8        2.08        1.13      0.58 o 
  -4   2   8       75.32       78.13      1.92 o 
  -3   2   8      318.94      326.76      4.33 o 
  -2   2   8      675.81      653.69      7.07 o 
  -1   2   8       42.07       42.29      1.08 o 
   0   2   8        4.30        5.42      0.33 o 
   1   2   8       65.97       68.34      2.05 o 
   2   2   8        5.77        4.64      0.63 o 
   3   2   8       71.01       65.67      2.23 o 
   4   2   8       72.36       61.35      2.29 o 
   5   2   8        8.53        8.95      1.06 o 
  -4   3   8       57.96       59.10      1.63 o 
  -3   3   8      971.09      985.40     10.27 o 
  -2   3   8        0.09        0.03      0.25 o 
  -1   3   8        1.10        0.72      0.20 o 
   0   3   8       25.28       30.24      0.75 o 
   1   3   8        8.78        6.89      0.70 o 
   2   3   8       20.40       21.95      1.22 o 
   3   3   8       19.84       21.75      1.32 o 
   4   3   8       15.51       15.06      1.19 o 
   5   3   8       29.25       33.17      1.82 o 
  -4   4   8       17.56       17.53      1.35 o 
  -3   4   8       22.44       21.30      0.90 o 
  -2   4   8        7.56        7.20      0.53 o 
  -1   4   8       12.67       12.72      0.60 o 
   0   4   8       10.76       14.65      0.55 o 
   1   4   8       27.21       28.51      1.21 o 
   2   4   8       23.21       26.77      1.35 o 
   3   4   8        0.92        0.77      0.47 o 
   4   4   8        0.88        0.39      0.45 o 
   5   4   8      150.13      153.30      4.14 o 
  -4   5   8        0.00       -0.02      0.43 o 
  -3   5   8        3.23        5.06      0.77 o 
  -2   5   8       34.09       34.96      1.04 o 
  -1   5   8        9.32        8.11      0.53 o 
   0   5   8        0.14        0.42      0.21 o 
   1   5   8        8.79        8.94      1.06 o 
   2   5   8      128.94      133.60      3.43 o 
   3   5   8       26.68       27.56      1.49 o 
   4   5   8       49.23       48.25      2.08 o 
   5   5   8      122.35      127.67      3.71 o 
  -4   6   8        9.92       11.59      1.22 o 
  -3   6   8        3.01        3.89      0.73 o 
  -2   6   8        2.63        1.80      0.52 o 
  -1   6   8       11.24       11.41      0.64 o 
   0   6   8        1.33        1.24      0.29 o 
   1   6   8       88.83       86.56      2.72 o 
   2   6   8        0.09        0.73      0.50 o 
   3   6   8      367.57      378.55      7.17 o 
   4   6   8       27.31       26.22      1.56 o 
  -3   7   8        0.22       -0.16      0.40 o 
  -2   7   8       74.33       69.27      2.33 o 
  -1   7   8        3.73        2.86      0.54 o 
   0   7   8        0.02        0.08      0.25 o 
   1   7   8      687.82      707.53     11.71 o 
   2   7   8       65.58       65.77      2.45 o 
   3   7   8      161.12      165.40      4.23 o 
   4   7   8       16.15       15.22      1.31 o 
  -3   8   8       62.27       55.35      2.34 o 
  -2   8   8        4.61        5.11      0.78 o 
  -1   8   8        5.52        4.98      0.71 o 
   0   8   8      269.96      277.31      7.58 o 
   1   8   8       68.78       71.89      2.68 o 
   2   8   8       31.57       33.37      1.83 o 
   3   8   8        0.53       -0.01      0.48 o 
   4   8   8      131.31      134.14      3.92 o 
  -2   9   8        2.64        2.33      0.64 o 
  -1   9   8        1.19        1.52      0.54 o 
   0   9   8        0.21        0.64      0.46 o 
   1   9   8       66.06       66.02      2.70 o 
   2   9   8        5.65        6.39      0.98 o 
   3   9   8       42.95       51.02      2.38 o 
  -1  10   8        6.83       10.46      1.10 o 
   2  10   8        9.38        5.86      1.07 o 
  -1  -6   9        6.92        7.69      1.04 o 
   0  -6   9        7.54        8.69      1.04 o 
   2  -6   9        0.14        0.13      0.39 o 
  -2  -5   9       10.91        9.83      1.20 o 
  -1  -5   9       37.79       37.02      1.92 o 
   0  -5   9        1.02        1.07      0.59 o 
   1  -5   9       46.08       43.88      1.33 o 
   2  -5   9       14.73       13.99      0.84 o 
   3  -5   9        4.36        5.78      0.64 o 
  -3  -4   9       37.48       34.56      2.04 o 
  -2  -4   9      160.29      150.78      4.17 o 
  -1  -4   9        0.27       -0.21      0.47 o 
   0  -4   9       25.64       27.98      1.56 o 
   1  -4   9       56.27       55.16      1.46 o 
   2  -4   9        2.46        2.62      0.36 o 
   3  -4   9        4.67        4.97      0.56 o 
   4  -4   9        0.38        0.52      0.64 o 
  -3  -3   9      130.72      120.60      3.80 o 
  -2  -3   9       13.63       12.69      1.24 o 
  -1  -3   9        0.09        0.39      0.51 o 
   0  -3   9        1.07        0.31      0.30 o 
   1  -3   9       23.31       25.50      0.98 o 
   2  -3   9        3.09        4.34      0.38 o 
   3  -3   9        3.94        2.38      0.74 o 
   4  -3   9        2.26        3.02      0.81 o 
  -3  -2   9        1.07        1.39      0.65 o 
  -2  -2   9        6.09        7.24      0.97 o 
  -1  -2   9        1.55        2.42      0.69 o 
   0  -2   9        1.68        2.46      0.37 o 
   1  -2   9        1.63        1.54      0.36 o 
   2  -2   9       88.17       88.12      2.84 o 
   3  -2   9       44.91       50.09      2.15 o 
   4  -2   9        3.39        2.56      0.77 o 
   5  -2   9       52.69       50.90      2.53 o 
  -4  -1   9       41.09       45.80      2.28 o 
  -3  -1   9        6.98        7.14      1.00 o 
  -2  -1   9       22.21       22.79      1.49 o 
  -1  -1   9       53.70       54.45      1.25 o 
   0  -1   9        1.36        1.17      0.54 o 
   1  -1   9        8.18        7.04      0.72 o 
   2  -1   9        5.86        6.21      0.78 o 
   3  -1   9       11.72        9.83      1.02 o 
   4  -1   9       12.78       10.35      1.12 o 
   5  -1   9        0.43        0.41      0.56 o 
  -4   0   9       33.02       37.70      2.00 o 
  -3   0   9        0.52        0.63      0.56 o 
  -2   0   9       13.55       15.92      1.25 o 
  -1   0   9      456.55      455.87      5.31 o 
   0   0   9        6.71        7.81      0.59 o 
   1   0   9       19.19       20.64      1.12 o 
   2   0   9      157.91      159.02      3.74 o 
   3   0   9        7.17        4.93      0.78 o 
   4   0   9       18.02       22.63      1.53 o 
   5   0   9       23.05       22.33      1.64 o 
  -4   1   9       95.35      107.66      2.41 o 
  -3   1   9       24.21       25.94      1.56 o 
  -2   1   9      856.80      854.87     13.32 o 
  -1   1   9       77.02       75.38      1.55 o 
   0   1   9      119.54      115.68      2.75 o 
   1   1   9       74.81       84.75      2.41 o 
   2   1   9        8.15        6.99      0.77 o 
   3   1   9       13.08       11.02      1.02 o 
   4   1   9        0.71        1.22      0.57 o 
   5   1   9        0.12        0.31      0.48 o 
  -4   2   9       51.39       51.21      1.58 o 
  -3   2   9       21.44       22.03      0.98 o 
  -2   2   9       14.18       15.10      0.59 o 
  -1   2   9       22.48       21.16      0.83 o 
   0   2   9        3.59        4.44      0.58 o 
   1   2   9       17.56       14.47      0.99 o 
   2   2   9       70.87       70.00      2.29 o 
   3   2   9        7.59        7.97      0.88 o 
   4   2   9        0.26        0.31      0.44 o 
   5   2   9       31.76       30.10      1.80 o 
  -4   3   9        2.58        3.78      0.56 o 
  -3   3   9       43.43       42.30      1.31 o 
  -2   3   9       22.76       23.40      0.92 o 
  -1   3   9       10.01        8.73      0.54 o 
   0   3   9       22.21       23.07      2.30 o 
   1   3   9      509.84      476.09      8.03 o 
   2   3   9      127.81      124.17      3.23 o 
   3   3   9      123.13      122.32      3.38 o 
   4   3   9       78.02       75.02      2.67 o 
   5   3   9        3.73        2.17      0.73 o 
  -4   4   9        3.80        4.28      0.85 o 
  -3   4   9        0.44        0.39      0.34 o 
  -2   4   9        2.72        3.75      0.45 o 
  -1   4   9       21.63       19.49      0.63 o 
   0   4   9        8.19        7.97      0.44 o 
   1   4   9        4.69        5.06      0.72 o 
   2   4   9       14.79       14.80      1.10 o 
   3   4   9      166.15      165.25      4.09 o 
   4   4   9       26.43       25.67      1.57 o 
   5   4   9        2.79        2.74      0.77 o 
  -4   5   9        8.87       11.37      1.20 o 
  -3   5   9        1.57        2.69      0.67 o 
  -2   5   9        6.00        6.46      0.55 o 
  -1   5   9        5.49        7.10      0.52 o 
   0   5   9       19.15       17.56      0.66 o 
   1   5   9       18.28       18.22      1.25 o 
   2   5   9     2157.62     2158.39     30.54 o 
   3   5   9      240.18      242.95      5.30 o 
   4   5   9        0.01       -0.09      0.42 o 
   5   5   9        8.89        6.04      0.95 o 
  -3   6   9        4.62        3.99      0.74 o 
  -2   6   9       48.32       42.32      1.74 o 
  -1   6   9       16.04       13.15      1.05 o 
   0   6   9      104.59      105.49      1.86 o 
   1   6   9      339.80      358.39      6.94 o 
   2   6   9      233.22      236.64      5.24 o 
   3   6   9       22.71       24.85      1.57 o 
   4   6   9      130.29      128.11      3.71 o 
  -3   7   9        9.94       10.04      1.07 o 
  -2   7   9        0.07        0.04      0.39 o 
  -1   7   9        0.47        0.57      0.39 o 
   0   7   9       97.86       91.23      3.01 o 
   1   7   9      168.60      154.03      4.07 o 
   2   7   9        0.00        0.86      0.55 o 
   3   7   9      164.46      173.24      4.47 o 
   4   7   9       62.17       69.23      2.71 o 
  -2   8   9      111.61      102.05      3.02 o 
  -1   8   9        0.01        0.24      0.40 o 
   0   8   9       51.83       47.00      2.22 o 
   1   8   9        3.24        3.58      0.81 o 
   2   8   9        1.49        0.77      0.57 o 
   3   8   9       29.74       31.07      1.87 o 
  -2   9   9        2.64        3.73      0.77 o 
  -1   9   9       13.88       12.46      1.07 o 
   1   9   9       39.66       41.28      2.20 o 
   2   9   9       31.75       39.44      2.13 o 
   3   9   9       12.00       12.36      1.34 o 
  -1  -5  10        0.41        0.70      0.61 o 
   0  -5  10        1.88        1.51      0.67 o 
   1  -5  10        3.90        6.23      0.90 o 
   2  -5  10       15.93       12.25      1.22 o 
   3  -5  10        0.28       -0.45      0.53 o 
  -2  -4  10        9.49        9.54      1.20 o 
  -1  -4  10        7.80        5.96      0.98 o 
   0  -4  10        1.65        1.71      0.66 o 
   1  -4  10       28.69       29.47      1.58 o 
   2  -4  10        0.56        0.68      0.43 o 
   3  -4  10        8.96       10.46      1.22 o 
  -2  -3  10        2.85        3.58      0.87 o 
  -1  -3  10        0.21        0.95      0.61 o 
   0  -3  10        3.83        3.50      0.77 o 
   1  -3  10        9.22        9.23      0.79 o 
   2  -3  10       12.26       10.90      0.73 o 
   3  -3  10       27.45       27.67      1.75 o 
   4  -3  10        0.75        0.41      0.57 o 
  -3  -2  10        1.23        0.42      0.59 o 
  -2  -2  10       13.61       13.50      1.30 o 
  -1  -2  10        0.16       -0.51      0.49 o 
   0  -2  10       93.92       92.02      2.04 o 
   1  -2  10        2.13        1.25      0.37 o 
   2  -2  10        0.04        0.04      0.39 o 
   3  -2  10      104.42       97.84      3.20 o 
   4  -2  10        3.67        2.81      0.80 o 
  -3  -1  10        0.29        1.07      0.62 o 
  -2  -1  10        1.32        2.02      0.73 o 
  -1  -1  10      208.45      214.82      4.89 o 
   0  -1  10        1.07        1.64      0.69 o 
   1  -1  10        0.40        0.41      0.30 o 
   2  -1  10      327.53      320.08      6.28 o 
   3  -1  10       73.40       69.36      2.61 o 
   4  -1  10       33.76       33.55      1.93 o 
   5  -1  10       58.04       56.30      2.72 o 
  -3   0  10        8.52        6.99      1.02 o 
  -2   0  10        3.32        5.18      0.88 o 
  -1   0  10       62.95       62.43      1.47 o 
   0   0  10        3.17        3.74      0.45 o 
   1   0  10        2.02        2.34      0.54 o 
   2   0  10        0.12        0.32      0.41 o 
   3   0  10       41.45       34.18      1.75 o 
   4   0  10        0.30        0.37      0.51 o 
   5   0  10       28.99       27.55      1.87 o 
  -3   1  10        6.68       10.28      1.15 o 
  -2   1  10      147.81      150.41      3.91 o 
  -1   1  10      189.41      195.16      2.94 o 
   0   1  10      143.89      149.38      3.75 o 
   1   1  10      481.76      503.16      8.49 o 
   2   1  10        3.80        3.76      0.66 o 
   3   1  10       17.53       17.25      1.25 o 
   4   1  10       89.17       79.56      2.87 o 
   5   1  10       17.78       14.14      1.40 o 
  -4   2  10        0.97        0.08      0.35 o 
  -3   2  10        1.26        1.91      0.87 o 
  -2   2  10      132.02      134.25      1.89 o 
  -1   2  10        2.36        2.20      0.41 o 
   0   2  10      117.13      111.56      2.86 o 
   1   2  10       86.88       91.82      2.68 o 
   2   2  10        3.58        2.70      0.62 o 
   3   2  10       11.88       15.19      1.20 o 
   4   2  10       69.44       64.89      2.56 o 
   5   2  10        0.00       -0.01      0.53 o 
  -4   3  10        0.03       -0.08      0.33 o 
  -3   3  10        7.28        6.03      0.61 o 
  -2   3  10        2.85        2.97      0.36 o 
  -1   3  10       82.45       83.54      1.36 o 
   0   3  10        0.08        0.32      0.21 o 
   1   3  10       56.50       58.69      2.10 o 
   2   3  10      418.80      417.71      7.62 o 
   3   3  10      118.16      123.27      3.51 o 
   4   3  10        7.17        5.65      0.92 o 
   5   3  10       28.12       22.90      1.64 o 
  -3   4  10        5.86        7.77      0.67 o 
  -2   4  10       53.07       49.54      1.36 o 
  -1   4  10       14.13       10.57      0.52 o 
   0   4  10        0.01        0.91      0.47 o 
   1   4  10      197.17      200.10      4.50 o 
   2   4  10        7.13        7.84      0.90 o 
   3   4  10      138.85      131.38      3.69 o 
   4   4  10       17.88       18.31      1.42 o 
   5   4  10       96.12       98.56      3.42 o 
  -3   5  10       10.05        9.97      1.03 o 
  -2   5  10        0.39        0.69      0.32 o 
  -1   5  10       29.99       28.88      0.93 o 
   0   5  10      126.84      110.61      3.17 o 
   1   5  10        1.24        1.53      0.58 o 
   2   5  10        5.16        5.70      0.87 o 
   3   5  10       95.68       94.75      3.08 o 
   4   5  10       24.65       23.98      1.59 o 
  -3   6  10        3.59        2.59      0.69 o 
  -2   6  10        3.78        2.80      0.60 o 
  -1   6  10      313.90      266.93      5.86 o 
   0   6  10       39.90       35.96      1.82 o 
   1   6  10      124.03      131.57      3.69 o 
   2   6  10      122.75      123.87      3.59 o 
   3   6  10       91.03       91.79      3.10 o 
   4   6  10        1.64        1.33      0.64 o 
  -3   7  10        2.11        4.54      0.86 o 
  -2   7  10       38.16       38.48      1.75 o 
  -1   7  10        2.22        1.79      0.40 o 
   0   7  10        0.27        0.16      0.52 o 
   1   7  10      193.12      186.31      4.70 o 
   2   7  10        2.39        2.26      0.76 o 
   3   7  10        3.54        3.03      0.77 o 
   4   7  10       35.58       37.86      2.08 o 
  -2   8  10       16.32       10.05      1.01 o 
   0   8  10       13.23       10.36      1.20 o 
   1   8  10        9.68        8.82      1.12 o 
   2   8  10        0.03        0.04      0.49 o 
   3   8  10        3.67        6.94      1.08 o 
   1   9  10        2.52        3.46      0.90 o 
   2   9  10        8.53        6.59      1.07 o 
   0  -5  11        0.28        1.72      0.72 o 
   1  -5  11        0.64        2.14      0.75 o 
  -1  -4  11        0.16       -0.45      0.50 o 
   0  -4  11        6.85        5.37      1.00 o 
   1  -4  11       16.07       18.60      1.82 o 
   2  -4  11       22.93       21.03      1.07 o 
   3  -4  11        0.01       -0.24      0.50 o 
  -2  -3  11        0.49       -0.08      0.56 o 
  -1  -3  11       42.91       41.92      2.16 o 
   0  -3  11       74.46       77.26      2.82 o 
   1  -3  11        5.39        5.35      0.58 o 
   2  -3  11       17.77       17.22      0.94 o 
   3  -3  11       25.22       28.28      1.58 o 
  -2  -2  11       25.18       24.80      1.72 o 
  -1  -2  11      115.23      113.58      3.51 o 
   0  -2  11       26.77       29.49      1.75 o 
   1  -2  11        7.82        8.28      0.80 o 
   2  -2  11       44.83       44.77      1.42 o 
   3  -2  11       41.20       34.92      1.96 o 
   4  -2  11        1.75        1.83      0.77 o 
  -3  -1  11        6.91        9.94      1.26 o 
  -2  -1  11        6.45        5.74      1.01 o 
  -1  -1  11       78.27       79.17      2.86 o 
   0  -1  11      725.45      756.09      8.44 o 
   1  -1  11       14.42       11.93      0.76 o 
   2  -1  11       85.71       93.54      2.94 o 
   3  -1  11        3.77        2.70      0.74 o 
   4  -1  11       13.93       10.96      1.27 o 
  -3   0  11        5.08        7.76      1.12 o 
  -2   0  11        6.89        8.11      1.07 o 
  -1   0  11      743.85      763.11     12.40 o 
   0   0  11      332.35      349.78      4.61 o 
   1   0  11       74.36       70.26      2.34 o 
   2   0  11       11.56       11.59      1.05 o 
   3   0  11       52.34       45.93      2.11 o 
   4   0  11       19.21       17.29      1.44 o 
  -3   1  11       16.19       17.75      1.51 o 
  -2   1  11        7.87        9.63      1.12 o 
  -1   1  11       90.05       92.38      1.93 o 
   0   1  11       76.34       81.91      2.79 o 
   1   1  11      114.69      109.22      3.03 o 
   2   1  11       47.97       47.28      2.00 o 
   3   1  11       10.18        8.93      1.02 o 
   4   1  11       14.85       13.48      1.28 o 
  -3   2  11       12.47       11.79      0.83 o 
  -2   2  11      260.50      259.92      5.65 o 
  -1   2  11        1.39        1.38      0.40 o 
   0   2  11       48.48       50.64      1.93 o 
   1   2  11      314.81      308.99      6.03 o 
   2   2  11       94.81       93.08      2.92 o 
   3   2  11       38.46       37.84      1.93 o 
   4   2  11      128.12      116.90      3.66 o 
  -3   3  11        0.73        1.01      0.42 o 
  -2   3  11        0.33        0.47      0.27 o 
  -1   3  11       28.94       30.89      0.84 o 
   0   3  11        6.28        5.12      0.73 o 
   1   3  11       94.19       91.55      2.80 o 
   2   3  11       26.70       26.16      1.52 o 
   3   3  11       26.46       25.29      1.60 o 
   4   3  11        7.43        7.82      1.07 o 
  -3   4  11       39.40       50.58      1.54 o 
  -2   4  11        0.46        1.05      0.77 o 
  -1   4  11       73.46       66.74      1.27 o 
   0   4  11       33.05       30.05      1.60 o 
   1   4  11        0.14        0.16      0.43 o 
   2   4  11      332.69      328.19      6.56 o 
   3   4  11      847.61      865.89     14.11 o 
   4   4  11        0.43        0.62      0.52 o 
  -3   5  11       29.68       34.93      1.81 o 
  -2   5  11        0.24       -0.41      0.28 o 
  -1   5  11       30.81       28.66      1.11 o 
   0   5  11       30.53       26.04      1.55 o 
   1   5  11       31.14       27.58      1.60 o 
   2   5  11      416.62      399.55      7.72 o 
   3   5  11        0.74        1.25      0.61 o 
   4   5  11       10.76       11.61      1.25 o 
  -2   6  11        2.99        2.70      0.63 o 
  -1   6  11       46.11       47.17      1.45 o 
   0   6  11       16.06        9.95      1.10 o 
   1   6  11        6.95        5.88      0.95 o 
   2   6  11       92.22       90.57      3.08 o 
   3   6  11        3.26        3.01      0.82 o 
   4   6  11        4.69        3.28      0.83 o 
  -1   7  11       29.00       29.66      1.83 o 
   0   7  11        1.60        1.01      0.69 o 
   1   7  11        1.06        0.52      0.56 o 
   2   7  11        1.53        2.98      0.83 o 
   3   7  11       33.29       31.38      1.90 o 
   0   8  11        8.42        7.61      1.10 o 
   1   8  11        0.31        0.24      0.52 o 
   2   8  11        0.58        0.82      0.62 o 
   3   8  11        0.34       -0.13      0.53 o 
   0   9  11       46.88       61.36      2.83 o 
   1   9  11       12.82       18.39      1.62 o 
   0  -4  12        1.67        1.62      0.75 o 
   1  -4  12        6.19        8.12      1.12 o 
  -1  -3  12       27.82       29.46      1.96 o 
   0  -3  12        0.03       -0.47      0.57 o 
   1  -3  12      191.99      205.28      4.63 o 
   2  -3  12        6.36        6.58      0.71 o 
   3  -3  12       39.13       37.59      1.43 o 
  -2  -2  12        1.02        1.30      0.76 o 
  -1  -2  12      108.06      116.32      3.73 o 
   0  -2  12       31.27       31.05      1.87 o 
   1  -2  12        0.14        0.12      0.36 o 
   2  -2  12        3.66        4.45      0.65 o 
   3  -2  12      160.71      149.00      4.34 o 
  -2  -1  12       19.95       15.27      1.47 o 
  -1  -1  12       46.67       51.30      2.40 o 
   0  -1  12      256.71      269.99      3.98 o 
   1  -1  12       49.64       52.63      1.54 o 
   2  -1  12        6.95        6.91      0.91 o 
   3  -1  12        0.00        0.04      0.49 o 
   4  -1  12        0.04       -0.15      0.51 o 
  -2   0  12       13.03       14.37      1.40 o 
  -1   0  12      279.19      292.22      6.33 o 
   0   0  12       14.75       14.62      0.85 o 
   1   0  12      135.28      139.88      3.23 o 
   2   0  12       29.69       30.15      1.67 o 
   3   0  12        0.78        1.21      0.59 o 
   4   0  12        4.81        2.48      0.79 o 
  -2   1  12        0.48        0.51      0.64 o 
  -1   1  12       10.28       10.36      1.18 o 
   0   1  12       68.22       67.53      1.69 o 
   1   1  12       78.95       81.43      2.66 o 
   2   1  12       18.09       18.16      1.35 o 
   3   1  12        8.25       10.00      1.12 o 
   4   1  12        0.74        1.15      0.68 o 
  -3   2  12        1.16        0.96      0.44 o 
  -2   2  12       40.89       42.58      1.38 o 
  -1   2  12       35.42       36.43      2.87 o 
   0   2  12        2.53        2.99      0.49 o 
   1   2  12       40.96       38.91      1.80 o 
   2   2  12       37.48       34.77      1.80 o 
   3   2  12        1.71        1.65      0.65 o 
   4   2  12      297.87      302.76      6.78 o 
  -3   3  12       22.59       25.70      1.23 o 
  -2   3  12       60.41       62.73      1.65 o 
  -1   3  12       11.08       10.60      0.76 o 
   0   3  12        4.52        5.33      0.79 o 
   1   3  12       42.12       40.62      1.88 o 
   2   3  12       94.29       97.15      3.11 o 
   3   3  12      239.66      248.01      5.73 o 
   4   3  12        0.30       -0.37      0.50 o 
  -2   4  12        7.09        7.60      0.54 o 
  -1   4  12        0.01        0.18      0.35 o 
   0   4  12       70.54       61.74      2.40 o 
   1   4  12        1.27        2.00      0.67 o 
   2   4  12        0.02       -0.45      0.38 o 
   3   4  12      166.80      163.87      4.44 o 
   4   4  12       11.81       11.49      1.28 o 
  -2   5  12        0.01       -0.34      0.49 o 
  -1   5  12       68.05       55.27      1.61 o 
   0   5  12      148.22      127.68      3.66 o 
   1   5  12        1.34        0.84      0.58 o 
   2   5  12       66.58       67.10      2.66 o 
   3   5  12       29.33       32.41      1.90 o 
   4   5  12       19.88       20.34      1.62 o 
  -1   6  12       18.89       17.03      1.51 o 
   0   6  12        1.51        1.20      0.64 o 
   1   6  12        4.10        5.21      0.92 o 
   2   6  12        2.62        2.58      0.74 o 
   3   6  12        0.10       -0.42      0.44 o 
  -1   7  12       25.66       22.54      1.11 o 
   0   7  12        0.05       -0.21      0.53 o 
   1   7  12       20.30       22.04      1.62 o 
   2   7  12        3.94        3.69      0.88 o 
   3   7  12        0.39        1.30      0.72 o 
   0   8  12       19.95       22.99      1.74 o 
   1   8  12       41.74       49.61      2.48 o 
   2   8  12        0.06       -0.16      0.57 o 
   1  -3  13       32.56       30.98      1.94 o 
   0  -2  13      442.66      461.62      8.97 o 
   1  -2  13      167.06      179.64      3.24 o 
   2  -2  13        1.53        2.12      0.51 o 
  -1  -1  13       45.64       45.74      2.38 o 
   0  -1  13      289.61      324.36      6.98 o 
   1  -1  13        8.06        9.47      1.11 o 
   2  -1  13        1.63        1.23      0.46 o 
   3  -1  13        1.97        0.78      0.60 o 
  -2   0  13       32.53       35.89      2.18 o 
  -1   0  13        1.37        2.80      0.87 o 
   0   0  13       11.31       12.44      2.26 o 
   1   0  13        2.11        2.23      0.65 o 
   2   0  13        0.17        0.06      0.44 o 
   3   0  13        0.02       -0.03      0.52 o 
  -2   1  13        7.53        5.91      1.09 o 
  -1   1  13       15.79       15.59      1.45 o 
   0   1  13        0.67        0.51      0.38 o 
   1   1  13       30.64       28.52      1.60 o 
   2   1  13        0.00       -0.44      0.45 o 
   3   1  13       12.65       16.94      1.42 o 
  -2   2  13        0.62        1.69      0.74 o 
  -1   2  13        0.74        0.30      0.39 o 
   0   2  13        0.85        1.69      0.46 o 
   1   2  13       19.71       14.24      1.17 o 
   2   2  13        0.07       -0.02      0.47 o 
   3   2  13       10.04        9.87      1.18 o 
   4   2  13       62.44       66.05      2.88 o 
  -2   3  13       74.24      101.09      3.44 o 
  -1   3  13        0.02       -0.16      0.64 o 
   0   3  13       10.35       10.17      0.77 o 
   1   3  13       82.61       71.69      2.62 o 
   2   3  13        4.44        3.80      0.79 o 
   3   3  13       41.55       40.90      2.18 o 
   4   3  13      101.50      100.30      3.63 o 
  -2   4  13        0.08        0.14      0.59 o 
  -1   4  13        0.02       -0.15      0.35 o 
   0   4  13       25.65       23.87      1.55 o 
   1   4  13        4.76        5.50      0.88 o 
   2   4  13        0.20        0.41      0.49 o 
   3   4  13       10.63       10.38      1.23 o 
  -2   5  13        2.18        3.23      0.89 o 
  -1   5  13        0.01       -0.29      0.36 o 
   0   5  13       82.72       77.65      2.86 o 
   1   5  13        1.14        1.63      0.68 o 
   2   5  13        0.02        0.01      0.49 o 
   3   5  13       14.07       13.15      1.35 o 
  -1   6  13        2.05        0.23      0.43 o 
   0   6  13        0.05       -0.65      0.49 o 
   1   6  13        2.83        1.55      0.67 o 
   2   6  13        0.03        0.19      0.57 o 
   3   6  13        1.63        1.58      0.75 o 
  -1   7  13        0.00        0.36      0.60 o 
   0   7  13        0.09        1.17      0.70 o 
   1   7  13        4.74        5.07      1.03 o 
   2   7  13       13.25       14.90      1.50 o 
   0  -1  14      106.03      113.97      3.86 o 
   1  -1  14        0.47        0.91      0.47 o 
   2  -1  14       11.82       12.67      1.34 o 
   0   0  14       17.80       17.89      1.60 o 
   1   0  14        2.14        2.97      0.56 o 
   2   0  14        0.01        0.41      0.52 o 
  -1   1  14       10.10       10.23      1.31 o 
   0   1  14        0.03       -0.13      0.38 o 
   1   1  14        0.94        0.93      0.88 o 
   2   1  14        0.07        0.12      0.52 o 
   3   1  14       13.15       16.74      1.51 o 
  -1   2  14        6.81        8.87      1.24 o 
   0   2  14        0.01       -0.20      0.34 o 
   1   2  14       22.20       22.28      1.50 o 
   2   2  14       11.22       14.56      1.34 o 
   3   2  14        0.46        0.09      0.52 o 
  -1   3  14        8.40        8.50      1.60 o 
   0   3  14        4.77        5.85      0.69 o 
   1   3  14       45.25       40.67      2.03 o 
   2   3  14        0.00        0.27      0.57 o 
   3   3  14       40.89       46.57      2.38 o 
  -1   4  14        1.58        1.42      0.82 o 
   0   4  14       66.93       67.71      1.92 o 
   1   4  14       26.54       25.33      1.65 o 
   2   4  14        3.43        3.41      0.84 o 
   3   4  14      116.35      123.23      3.96 o 
  -1   5  14        5.30        6.80      0.76 o 
   0   5  14        1.32        0.94      0.68 o 
   1   5  14        2.15        3.94      0.90 o 
   2   5  14        2.97        3.24      0.90 o 
   0   6  14       24.47       22.97      1.69 o 
   1   6  14        4.74       10.55      1.27 o 
   2   6  14       51.90       62.70      2.81 o 
   1   1  15        0.98        0.59      0.47 o 
   0   2  15        0.66        0.13      0.53 o 
   1   2  15       31.72       30.89      1.34 o 
   0   3  15        2.49        2.74      0.59 o 
   1   3  15        0.20       -0.01      0.56 o 
   2   3  15        0.00       -0.24      0.52 o 
   1   4  15       29.41       23.66      1.67 o 
                                                 
